# Supplementary material for: Oocyte degeneration in a cohort adversely affects clinical outcomes in conventional IVF cycles: a propensity score matching study
Source: Front Endocrinol (Lausanne). 2023 May 19;14:1164371. doi: 10.3389/fendo.2023.1164371 (PMC10235780; doi:10.3389/fendo.2023.1164371)
Supplement: Supplementary Table S1 — Original data was shown in Table S1. [file Table_1.xlsx]

## Sheet: 无空格
Study number	female age	male age	OPU time	IVF cycle	primary or not	duration of infertility	BMI	basle FSH	basle LH	basle E2	antral follicle number	total Gn	lengh of Gn	Gn starting dose	E2 on HCG day	emdometrial thickness on HCG day	oocye number	OSI	mature oocytes number	mature oocyte rate	fertilizaion number	fertilization rate	2PN number	2PN rate	cleavage number	normal cleavage number	2PN cleavage rate	D3≤7C	D3-7~9C	D3＞9C	2PB	0PN	1PN	MPN	M1	GV	degeneraiton group	avalaible embryo rate	available embryo number	high quality embryo rate	high quality embryo number	transferred embryo data	ET embryo number	implanted embryo number	pregnancy or not	abortion or not	live bith or not
1	26	28	1	1	2	4	20.2	4.21	3.8	13	16	2250	10	225	4600.000	10.80	31	13.7778	26	83.871	28	90.3226	20	64.5161	17	16	80	5	6	1	22	0	1	7	3	0	1	60	12	40	8
2	31	32	1	1	1	5	22.6	6.13	9.48	10	12	3600	16	225	1933.000	10.00	10	2.77778	10	100	10	100	10	100	10	10	100	3	7	1	8	0	0	0	0	0	0	100	10	90	9	3	2	1	1		1
3	30	34	1	1	2	3	21.8	4.67	3.5	23	11	1875	10	225	6052.000	13.80	22	11.7333	21	95.4545	21	95.4545	18	81.8182	18	16	88.8889	4	14	2	0	0	0	1	0	0	1	88.8889	16	50	9
4	33	33	1	1	2	1	26.6	9.46	4.55	30	6	1500	8	200	566.000	7.30	5	3.33333	5	100	5	100	3	60	4	3	100	3	1		4	0	1	1	0	0	0	66.6667	2	0	0	3	2
5	29	37	1	1	2	5	20.1	10.49	5.21	32	9	2475	11	225	3714.000	11.90	13	5.25253	13	100	11	84.6154	10	76.9231	11	10	100	2	7		11	0	1	0	0	0	0	100	10	90	9	3	2	1	1		1
6	32	31	1	1	1	10	18.8	6.6	2.43	24	9	2025	9	225	2045.000	10.00	13	6.41975	13	100	12	92.3077	8	61.5385	8	8	100	4	7		13	0	0	4	0	0	0	100	8	50	4	3	2
7	30	33	1	1	1	8	20.7	7.78	3.91	36	8	2700	12	225	1321.000	6.40	4	1.48148	2	50	2	50	2	50	2	2	100				2	0	0	0	2	0	0	0	0	0	0	2	2	1	1
8	34	35	1	1	2	6	20.3	4.78	1.18	21	7	2700	12	225	3368.000	12.80	6	2.22222	6	100	6	100	4	66.6667	6	4	100	1	3	2	5	0	0	0	0	0	0	100	4	100	4	3	2	2	1		1
9	29	28	1	1	2	1	24.7	5.53	2.88	39	8	2475	11	225	1886.000	10.70	7	2.82828	7	100	7	100	6	85.7143	7	6	100		3	1	6	0	0	0	0	0	0	100	6	100	6	3	2	2	1		1
10	33	33	1	1	1	10	23.2	6.22	7.36	69	12	2025	9	225	8574.000	14.10	18	8.88889	15	83.3333	10	55.5556	9	50	9	9	100	6	5		12	0	0	1	1	0	0	100	9	77.7778	7
11	28	26	1	1	2	4	17.8	6.06	3.07	14	18	1650	11	150	4453.000	16.50	21	12.7273	19	90.4762	18	85.7143	14	66.6667	14	14	100	3	10	1	18	0	0	4	1	0	1	100	14	100	14	3	2
12	33	38	1	1	2	5	24	5.78	2.94	41	9	2475	11	225	3781.000	9.90	15	6.06061	15	100	15	100	7	46.6667	15	7	100	3	7	1	13	7	1	0	0	0	0	100	7	85.7143	6
13	27	29	1	1	1	7	24.2	7.58	5.64	33	20	2475	11	225	1712.000	14.00	17	6.86869	16	94.1176	14	82.3529	12	70.5882	12	12	100	5	6	1	14	2	0	2	1	0	0	100	12	75	9	3	2
14	25	30	1	1	1	5	20.5	5.36	8.41	39.61	14	1875	9	225	4017.000	12.40	15	8	12	80	10	66.6667	10	66.6667	10	10	100	7	6		6	1	0	0	3	0	0	100	10	90	9	3	2	2	1		1
15	33	34	1	1	2	5	22.3	7.11	3.18	30	9	2475	11	225	4858.000	15.70	10	4.0404	9	90	9	90	8	80	8	8	100	5	3		8	0	0	1	0	1	0	75	6	25	2	3	2	1	1		1
16	31	29	1	1	2	1	21.2	4.61	1.95	38	9	2100	10	225	4003.000	11.60	17	8.09524	16	94.1176	16	94.1176	13	76.4706	16	13	100	10	11		14	0	1	0	0	1	0	92.3077	12	61.5385	8	3	2	1	1		1
17	33	33	1	1	1	9	26.2	9.2	69	32	15	2025	9	225	3866.000	10.30	6	2.96296	6	100	6	100	5	83.3333	5	5	100		2		3	0	0	1	0	0	0	80	4	80	4	3	2
18	29	35	1	1	1	6	21.7	4.99	4.34	20	10	2250	10	225	3309.000	14.60	17	7.55556	14	82.3529	14	82.3529	11	64.7059	11	11	100	4	4	1	13	0	0	3	1	1	1	81.8182	9	36.3636	4	3	2	2	1		1
19	34	33	1	1	2	3	22.5	11.34	3.97	40	5	3600	16	225	865.000	11.40	4	1.11111	4	100	4	100	3	75	3	2	66.6667	3			4	0	1	0	0	0	0	33.3333	1	0	0	3	1
20	35	40	1	1	2	2	23.1	7.92	4.22	26	7	2250	10	225	2499.000	5.10	9	4	9	100	9	100	9	100	8	8	88.8889		3		8	0	0	0	0	0	0	88.8889	8	88.8889	8	3	2
21	25	28	1	1	2	1	20.8	3.4	1.49	114	12	2400	12	225	6099.000	11.80	22	9.16667	21	95.4545	19	86.3636	15	68.1818	17	15	100	7	14		15	0	2	2	1	0	0	93.3333	14	73.3333	11	3	2
22	25	25	1	1	1	3	23.4	7.3	4.27	28	11	2250	10	225	3218.000	11.80	16	7.11111	13	81.25	13	81.25	9	56.25	9	9	100	2	5		9	0	0	4	1	2	0	66.6667	6	55.5556	5	3	2	1	1		1
23	23	27	1	1	1	3	19.7	11.34	6.23	25	12	2250	10	225	3111.000	12.80	11	4.88889	9	81.8182	9	81.8182	9	81.8182	9	9	100	3	8		6	0	0	0	1	1	0	88.8889	8	77.7778	7	3	2	2	1		1
24	26	28	1	1	1	7	17.5	2.26	2.12	259	13	2250	10	225	4867.000	10.20	17	7.55556	17	100	10	58.8235	9	52.9412	9	9	100	3	7	1	14	0	0	1	0	0	0	100	9	66.6667	6	3	2	1	1		1
25	32	36	1	1	2	1	22.6	10.65	7.47	16	5	2700	12	225	3210.000	7.40	16	5.92593	13	81.25	12	75	12	75	12	12	100	3	9	2	11	0	0	0	1	2	0	100	12	100	12	3	2
26	36	38	1	1	2	10	22.2	6.19	5	25	14	2025	9	225	3291.000	9.30	10	4.93827	10	100	9	90	7	70	8	7	100	3	7		8	0	0	1	0	0	0	100	7	85.7143	6
27	36	37	1	1	2	9	27.6	10.69	3.09	72	5	2250	10	225	1729.000	11.00	8	3.55556	7	87.5	7	87.5	6	75	6	6	100	4	3		7	0	0	1	1	0	0	83.3333	5	66.6667	4	3	2	1	1		1
28	32	33	1	1	2	1.5	18.5	7.06	3.56	54	10	2250	10	225	4968.000	7.90	15	6.66667	10	66.6667	3	20	2	13.3333	3	2	100				5	0	1	0	1	3	1	0	0	0	0	2	2
29	33	31	1	1	1	6	23.2	6.36	5.77	40	9	2700	12	225	3087.000	12.80	10	3.7037	9	90	9	90	7	70	7	7	100		7		5	0	0	2	0	1	0	100	7	100	7	3	2	1	1		1
30	28	34	1	1	2	6	23.3	5.41	2.71	28	15	1900	9	200	3647.000	11.60	11	5.78947	11	100	10	90.9091	9	81.8182	10	9	100	4	7		9	0	0	0	0	0	0	88.8889	8	55.5556	5	3	2
31	32	30	1	1	1	6	19.5	9.98	6.39	28	11	2250	10	225	1519.000	9.80	5	2.22222	5	100	5	100	1	20	2	1	100				5	0	0	3	0	0	0	0	0	0	0	2	1
32	26	28	1	1	1	4	24	8.61	2.71	36	8	2250	10	225	3441.000	10.60	8	3.55556	8	100	3	37.5	2	25	3	2	100				4	0	0	0	0	0	0	0	0	0	0	2	2	1	1
33	30	29	1	1	1	3	24	5.19	3.31	23	20	1950	9	225	5954.000	14.40	9	4.61538	8	88.8889	6	66.6667	4	44.4444	6	4	100		2		4	0	0	0	0	1	0	100	4	100	4
34	33	32	1	1	1	4	21	7.55	5.95	34	7	2925	13	225	7831.000	8.70	12	4.10256	11	91.6667	11	91.6667	10	83.3333	10	10	100	3	7		9	0	0	1	0	0	1	90	9	50	5
35	28	34	1	1	2	7	20	5.96	4.4	13	15	2250	12	225	7656.000	13.00	28	12.4444	27	96.4286	27	96.4286	18	64.2857	26	17	94.4444	2	17	6	25	0	0	0	0	1	0	94.4444	17	88.8889	16
36	28	28	1	1	2	1	19.6	9.47	7.35	35	9	2250	10	225	1842.000	12.40	6	2.66667	6	100	6	100	3	50	5	3	100		2	2	5	0	1	1	0	0	0	100	3	100	3	3	2
37	28	28	1	1	2	1	17.9	7.78	5.86	38	19	2250	11	225	2209.000	13.10	8	3.55556	8	100	8	100	7	87.5	7	7	100	2	3		8	0	0	1	0	0	0	100	7	85.7143	6	3	2	1	1		1
38	30	28	1	1	2	1	20.9	4.73	3.05	33	10	2025	9	225	2781.000	11.50	6	2.96296	5	83.3333	3	50	3	50	3	3	100	1	3		4	0	0	0	1	0	0	100	3	66.6667	2	3	2
39	26	31	1	1	2	4	22	6.12	4.64	34	10	2250	10	225	2287.000	13.80	4	1.77778	4	100	3	75	3	75	2	2	66.6667	1	1		2	0	0	0	0	0	0	66.6667	2	33.3333	1	3	2
40	28	29	1	1	1	5	22.1	8.28	2.47	50	9	2550	12	225	6105.000	11.40	9	3.52941	9	100	9	100	8	88.8889	8	8	100	1	4		8	0	0	1	0	0	0	100	8	100	8	3	2	1	1		1
41	35	35	1	1	2	4	24.9	4.89	4.54	41	13	2250	10	225	3440.000	11.00	12	5.33333	11	91.6667	11	91.6667	10	83.3333	10	9	90	4	7	1	2	0	0	1	1	0	0	90	9	60	6	3	2	1	1		1
42	32	31	1	1	1	4	25.3	5.14	3.45	25	16	2475	11	225	3241.000	16.00	20	8.08081	20	100	13	65	12	60	13	12	100	1	7	3	10	0	1	0	0	0	0	91.6667	11	91.6667	11	3	2	2	1		1
43	30	31	1	1	1	3	19	6.95	3.69	55	19	1800	12	150	4447.000	11.40	13	7.22222	8	61.5385	8	61.5385	6	46.1538	6	6	100	3	2		5	0	1	1	0	4	1	83.3333	5	66.6667	4	3	2	2	1		1
44	31	36	1	1	1	6	21.4	8.72	4.15	62	7	2475	11	225	1128.000	9.50	5	2.0202	5	100	5	100	5	100	5	5	100	1	4	1	5	0	0	0	0	0	0	100	5	100	5	3	2	2	1		1
45	32	30	1	1	2	4	24.1	6.39	2.65	37	11	1950	9	225	1183.000	9.10	9	4.61538	6	66.6667	3	33.3333	3	33.3333	3	3	100		3		4	0	0	0	1	2	0	100	3	100	3	3	2
46	28	33	1	1	2	1	17.8	7.02	6.3	12	15	2475	11	225	1937.000	9.70	10	4.0404	7	70	6	60	4	40	6	4	100		4	1	6	0	0	0	3	0	0	100	4	75	3	3	2	2	1		1
47	33	32	1	1	2	7	20.5	10.45	6.45	49	10	2700	12	225	1560.000	14.80	8	2.96296	7	87.5	7	87.5	3	37.5	5	3	100		4		7	0	2	2	1	0	0	100	3	100	3	3	2
48	32	38	1	1	1	7	18.3	8.73	4.61	28	11	2700	12	225	4001.000	12.30	5	1.85185	5	100	5	100	3	60	4	3	100		4		5	0	1	1	0	0	0	100	3	100	3
49	28	29	1	1	1	2	20.7	8.86	1.96	53	10	2400	12	150	2812.000	19.70	5	2.08333	5	100	5	100	2	40	2	2	100				4	0	0	3	0	0	0	0	0	0	0	2	2
50	37	36	1	1	1	5	22.2	5.47	4.2	13	14	2325	11	225	5777.000	12.00	10	4.30108	9	90	8	80	4	40	6	4	100	2	3	1	8	0	1	2	0	0	1	100	4	100	4
51	30	31	1	1	2	1	19.8	7.98	5.26	22	15	2137.5	12	225	6778.000	9.60	12	5.61404	11	91.6667	11	91.6667	11	91.6667	11	11	100	3	8	2	6	0	0	0	0	1	0	100	11	90.9091	10
52	29	29	1	1	1	7	28	7	5.16	28	11	2550	13	150	4267.000	10.80	11	4.31373	10	90.9091	10	90.9091	8	72.7273	9	8	100	2	7		10	0	0	1	1	0	0	87.5	7	75	6	3	2
53	22	26	1	1	2	2	15.6	6.33	7.25	66	8	1900	10	200	7861.000	16.30	35	18.4211	30	85.7143	24	68.5714	13	37.1429	14	13	100	5	8	4	23	0	0	10	2	0	1	100	13	92.3077	12
54	31	34	1	1	1	3	21.1	7.98	4.16	69	7	1950	10	225	7641.000	11.30	19	9.74359	17	89.4737	17	89.4737	13	68.4211	15	13	100	2	13	1	15	0	2	2	1	0	1	100	13	100	13	3	2	1	1		1
55	37	38	1	1	1	9	22.6	7.72	9.01	19	14	2250	10	225	1494.000	12.90	8	3.55556	7	87.5	7	87.5	6	75	6	6	100		6		6	0	0	1	1	0	0	100	6	83.3333	5	3	2	1	1		1
56	34	34	1	1	2	4	20.9	8.23	5.22	31	14	2700	12	225	3490.000	10.20	10	3.7037	9	90	8	80	7	70	7	7	100	1	5	1	7	0	0	1	0	0	1	100	7	85.7143	6	3	2	2	1		1
57	36	33	1	1	1	6	16.7	9.89	5.93	39	6	2250	10	225	1860.000	10.40	5	2.22222	5	100	5	100	1	20	5	1	100				5	0	0	0	0	0	0	0	0	0	0	2	1	1	1	1
58	29	31	1	1	2	2	19.5	6.6	2.12	36	9	2250	10	225	6265.000	12.20	11	4.88889	6	54.5455	4	36.3636	4	36.3636	4	4	100		4		3	0	0	0	2	0	1	100	4	100	4	3	2	2	1		1
59	33	35	1	1	2	11	22.3	5.92	5.51	22	7	2700	12	225	2342.000	11.20	8	2.96296	8	100	7	87.5	4	50	5	4	100	1	2	2	5	0	0	2	0	0	0	100	4	100	4	3	2	2	1		1
60	30	30	1	1	2	3	24	5.92	2.66	14	8	1800	8	225	1126.000	9.90	4	2.22222	4	100	4	100	3	75	3	3	100		1	1	4	0	0	1	0	0	0	100	3	100	3	3	2	2	1		1
61	28	31	1	1	2	2	21.8	5.01	2.22	29	16	3150	14	225	2493.000	12.70	9	2.85714	9	100	9	100	5	55.5556	6	5	100	4	2	1	9	0	1	3	0	0	0	100	5	60	3	3	2	2	1		1
62	26	29	1	1	1	5	21.4	6.02	8.36	77	8	2625	12	225	14366.000	10.40	12	4.57143	11	91.6667	10	83.3333	8	66.6667	8	8	100		3	2	8	0	0	2	1	0	0	100	8	87.5	7
63	27	27	1	1	2	3	19.4	9.01	4.29	28	8	2925	13	225	2635.000	8.10	12	4.10256	10	83.3333	10	83.3333	8	66.6667	9	8	100		9		10	0	0	1	1	1	0	100	8	100	8	3	2	2	1		1
64	24	25	1	1	2	2	20.3	10.19	5.85	46	10	2700	12	225	9760.000	16.00	13	4.81481	11	84.6154	11	84.6154	10	76.9231	11	10	100	2	9	1	9	0	1	0	1	0	1	100	10	100	10
65	28	27	1	1	2	2	17.6	5.75	9.23	71	11	2475	11	225	5249.000	10.60	9	3.63636	6	66.6667	2	22.2222	2	22.2222	2	2	100				4	0	0	0	2	1	0	0	0	0	0	2	2	1	1		1
66	30	30	1	1	2	1	21.4	7.64	3.49	38	9	2475	11	225	9796.000	12.10	15	6.06061	13	86.6667	10	66.6667	8	53.3333	9	8	100	3	4		9	0	1	1	0	1	0	100	8	62.5	5
67	28	30	1	1	2	6	22.3	5.2	5.56	37	20	1200	8	150	3022.000	10.90	9	7.5	4	44.4444	4	44.4444	1	11.1111	2	1	100				4	0	1	1	3	2	0	0	0	0	0	2	1	1	1		1
68	29	31	1	1	1	3	24.2	4.6	3.05	26	12	2025	9	225	1032.000	13.60	4	1.97531	4	100	4	100	2	50	3	2	100				4	0	1	1	0	0	0	0	0	0	0	2	2	2	1		1
69	32	39	1	1	2	1	26.5	7.63	2.93	67	8	2925	13	225	3187.000	8.30	5	1.7094	3	60	3	60	3	60	3	3	100	2	1		3	0	0	0	0	1	1	100	3	66.6667	2	3	2
70	35	34	1	1	2	2.5	19.3	7.34	8.67	37	13	2175	10	225	8549.000	6.30	13	5.97701	12	92.3077	12	92.3077	7	53.8462	12	7	100	2	7	3	11	0	0	0	0	0	1	100	7	100	7
71	28	33	1	1	2	2	24.5	7.71	3.94	19	8	2475	11	225	2584.000	10.10	8	3.23232	4	50	4	50	4	50	3	3	75	1	2		4	0	0	0	3	1	0	75	3	50	2	3	2	2	1		1
72	30	29	1	1	2	1	26.1	5.07	4.78	41	19	2475	11	225	7983.000	7.20	29	11.7172	28	96.5517	28	96.5517	16	55.1724	17	16	100	10	7		21	0	1	11	1	0	0	81.25	13	31.25	5
73	32	30	1	1	2	3	17.9	10.63	3.17	65	9	2700	12	225	4245.000	9.20	10	3.7037	10	100	8	80	8	80	8	8	100	2	6		9	0	0	0	0	0	0	87.5	7	87.5	7	3	2
74	30	35	1	1	2	3	23.4	8.69	3.27	38	8	3150	14	225	1490.000	13.90	5	1.5873	5	100	5	100	4	80	5	4	100		5		5	0	0	0	0	0	0	100	4	100	4	3	2	2	1		1
75	29	33	1	1	2	2	16.4	7.59	3	51	14	2025	9	225	4619.000	8.10	17	8.39506	16	94.1176	14	82.3529	10	58.8235	13	10	100	1	6		10	0	1	1	0	1	0	90	9	80	8
76	30	32	1	1	1	3	19.5	6.08	4.6	17	14	2025	9	225	5289.000	10.20	5	2.46914	4	80	3	60	1	20	1	1	100				3	0	0	2	1	0	0	0	0	0	0	2	1
77	27	27	1	1	1	2	19.2	8.6	3.81	84	12	2250	10	225	4619.000	9.70	14	6.22222	11	78.5714	7	50	7	50	7	7	100	1	4	2	7	0	0	0	1	2	0	100	7	100	7	2	2	1	1		1
78	27	29	1	1	2	1	18.4	6.59	3.85	36	12	1500	10	150	2320.000	13.90	10	6.66667	4	40	4	40	3	30	4	3	100	1	2	1	3	0	0	0	3	1	1	66.6667	2	33.3333	1	2	2
79	32	37	1	1	2	4	25.3	7.98	12.64	26	18	1837.5	10	150	3747.000	13.80	11	5.98639	6	54.5455	5	45.4545	4	36.3636	5	4	100	2	3		5	0	0	0	3	2	0	100	4	50	2	3	2	2	1		1
80	31	32	1	1	2	5	19	6.77	2	13	16	2475	11	225	2831.000	8.80	12	4.84848	6	50	6	50	6	50	6	6	100	3	3		6	0	0	0	0	0	1	100	6	66.6667	4	3	2	1	1		1
81	36	36	1	1	2	8	22.5	6.75	3.13	27	6	2250	10	225	4804.000	9.40	16	7.11111	16	100	16	100	9	56.25	11	9	100	9			12	0	2	5	0	0	0	77.7778	7	0	0	3	2	2	1		1
82	28	32	1	1	2	2	20.4	10.31	9.71	57	8	2250	10	225	1461.000	14.50	9	4	9	100	8	88.8889	6	66.6667	5	4	66.6667	2	1		7	0	1	1	0	0	0	33.3333	2	33.3333	2	3	2
83	32	35	1	1	2	1	18.8	6.99	6.16	41	9	1650	11	150	3871.000	10.60	9	5.45455	8	88.8889	8	88.8889	2	22.2222	6	2	100				7	0	1	2	0	0	1	0	0	0	0	2	2	2	1		1
84	36	36	1	1	1	5	20.5	10.77	4.78	27	9	3375	15	225	438.000	11.70	4	1.18519	3	75	3	75	2	50	2	2	100				2	0	0	1	1	0	0	0	0	0	0	2	2
85	31	34	1	1	2	1	23.4	7.99	2.3	42	12	2475	11	225	2195.000	10.60	5	2.0202	4	80	3	60	3	60	3	3	100		3		4	0	0	0	0	0	1	100	3	100	3	3	2
86	31	32	1	1	2	6	22.8	8.79	5	30	12	2250	10	225	4193.000	15.20	10	4.44444	10	100	7	70	6	60	6	6	100	3	3		5	0	0	1	0	0	0	83.3333	5	50	3	3	2	2	1		1
87	29	30	1	1	2	6	23.4	9.18	3.89	25	10	2100	10	225	4789.000	14.50	25	11.9048	21	84	16	64	11	44	11	9	81.8182	2	3	1	8	0	1	3	1	3	0	81.8182	9	63.6364	7
88	30	31	1	1	2	1	19.6	6.89	4.22	31	11	2775	13	225	7374.000	11.70	23	8.28829	23	100	22	95.6522	17	73.913	17	17	100	4	13	4	8	0	0	5	0	0	0	100	17	82.3529	14
89	31	30	1	1	1	8	21.3	7.08	3.67	14	11	2250	11	225	5051.000	10.60	13	5.77778	13	100	12	92.3077	3	23.0769	9	3	100		4	5	13	0	0	3	0	0	0	100	3	100	3	3	2	1	1		1
90	38	42	1	1	2	10	19.1	6.67	4.61	59.05	7	2475	11	225	2861.000	10.00	6	2.42424	6	100	6	100	6	100	6	6	100	2	3		6	0	0	0	0	0	0	100	6	66.6667	4	3	2
91	27	26	1	1	2	6	23.6	6.08	3.89	35	11	2250	10	225	4112.000	11.60	14	6.22222	13	92.8571	13	92.8571	11	78.5714	11	11	100	8			12	0	0	2	0	1	0	81.8182	9	0	0	3	2	1	1		1
92	35	35	1	1	2	4	22.5	5.88	4.58	28	11	2475	11	225	2846.000	9.80	10	4.0404	8	80	8	80	5	50	6	5	100	5	4		8	0	1	2	1	1	0	100	5	100	5	3	2	2	1		1
93	33	33	1	1	2	1	24.7	8.43	4.85	59	9	2475	11	225	4205.000	8.10	6	2.42424	5	83.3333	4	66.6667	2	33.3333	3	2	100				4	0	0	1	0	0	1	0	0	0	0	2	2
94	27	28	1	1	2	6	18.9	5.86	4.1	62	12	1650	11	150	1643.000	11.80	4	2.42424	4	100	4	100	3	75	3	3	100		3		4	0	0	1	0	0	0	100	3	100	3	3	2	2	1		1
95	29	28	1	1	1	3	18.2	8.22	6	25	9	1650	9	225	8600.000	12.90	12	7.27273	8	66.6667	4	33.3333	4	33.3333	4	4	100	1	1	2	4	0	0	0	2	1	0	100	4	75	3
96	35	38	1	1	2	4	24.6	8.15	4.25	38	11	2925	13	225	3414.000	13.60	8	2.73504	7	87.5	5	62.5	2	25	4	2	100				7	0	0	1	1	0	0	0	0	0	0	2	2
97	32	38	1	1	2	10	23.4	7.29	3.99	13	7	2025	9	225	1308.000	10.00	5	2.46914	4	80	4	80	4	80	4	4	100	2	3		3	0	0	0	1	0	0	100	4	75	3	3	2
98	33	34	1	1	2	4	22.2	7.26	3.11	28	13	2250	10	225	3004.000	13.20	11	4.88889	11	100	4	36.3636	3	27.2727	4	3	100		1		7	0	0	0	0	0	0	100	3	100	3	3	2
99	34	36	1	1	2	10	23.4	8	1.86	27	7	2700	12	225	1675.000	9.00	6	2.22222	5	83.3333	5	83.3333	3	50	4	3	100	4	3		5	0	1	1	0	1	0	100	3	100	3	3	2
100	28	29	1	1	2	7	20.4	6.93	7.13	50	9	2200	11	200	3506.000	12.30	13	5.90909	12	92.3077	10	76.9231	7	53.8462	9	7	100	2	8		10	0	2	1	0	0	1	100	7	100	7	3	2	2	1		1
101	29	31	1	1	2	3	18.1	5.07	4.73	30	15	1500	10	150	2482.000	11.40	8	5.33333	6	75	6	75	5	62.5	5	5	100		2		6	0	0	1	0	2	0	100	5	100	5	3	2
102	26	29	1	1	1	3	28.7	6.42	3.44	22	7	2400	11	225	6958.000	12.80	11	4.58333	11	100	11	100	7	63.6364	9	7	100	4	4	1	11	0	0	2	0	0	0	71.4286	5	57.1429	4	3	2
103	24	30	1	1	2	2	18.7	4.48	4.65	34	8	1575	11	150	9695.000	10.20	22	13.9683	19	86.3636	13	59.0909	6	27.2727	11	6	100	2	5	4	14	0	1	1	0	3	0	100	6	83.3333	5
104	35	40	1	1	2	6	19.5	10.05	3.88	49	7	2475	11	225	1756.000	7.70	3	1.21212	3	100	3	100	2	66.6667	2	2	100				3	0	0	1	0	0	0	0	0	0	0	2	1
105	28	31	1	1	2	3	17.9	5.25	4.81	16	15	1350	9	150	3427.000	9.60	10	7.40741	9	90	9	90	7	70	8	7	100	3	5	1	8	0	1	1	0	1	0	100	7	100	7	3	2	1	1		1
106	29	29	1	1	1	4	22.4	6.21	14.53	42	12	1875	10	225	2231.000	14.50	7	3.73333	7	100	7	100	5	71.4286	5	5	100	2	5		7	0	0	2	0	0	0	100	5	100	5	3	2	2	1		1
107	30	31	1	1	2	3	23.6	5.06	4.6	20	16	1500	10	150	4607.000	9.30	14	9.33333	11	78.5714	11	78.5714	9	64.2857	9	9	100		6	2	10	0	0	2	2	1	0	100	9	100	9	3	2	1	1		1
108	27	28	1	1	2	2	22.8	4.65	3.19	31	9	2475	11	225	6313.000	14.40	14	5.65657	12	85.7143	12	85.7143	10	71.4286	11	10	100	3	7		11	0	1	1	0	1	1	80	8	70	7
109	26	28	1	1	2	2	25.3	8.93	6.56	11	11	2475	11	225	2696.000	9.20	5	2.0202	4	80	3	60	3	60	3	3	100	3	2		4	0	0	0	0	0	1	100	3	100	3	3	2	1	1		1
110	31	33	1	1	2	4	26.4	6.82	3.05	12	11	2137.5	12	225	6551.000	10.80	24	11.2281	23	95.8333	22	91.6667	17	70.8333	15	15	88.2353	4	8	3	21	0	0	5	0	1	0	82.3529	14	58.8235	10
111	27	27	1	1	1	2	20.3	6.69	5.5	33	12	2025	9	225	3181.000	10.50	16	7.90123	15	93.75	8	50	7	43.75	8	7	100	2	4		9	0	1	0	0	1	0	100	7	85.7143	6	3	2	2	1		1
112	32	31	1	1	2	4	23.7	5.96	2.35	25	12	2962.5	18	150	4549.000	11.90	18	6.07595	15	83.3333	15	83.3333	9	50	14	9	100	4	8	4	13	0	0	1	2	0	1	100	9	77.7778	7
113	29	33	1	1	2	1	19.3	9.93	5.3	43	8	2475	11	225	1586.000	14.90	7	2.82828	6	85.7143	6	85.7143	4	57.1429	4	3	75	2	1		5	0	1	1	0	0	1	75	3	50	2
114	28	30	1	1	2	2	21	6.6	1.56	52	9	2925	13	225	3849.000	9.20	2	0.683761	1	50	1	50	1	50	1	1	100				1	0	0	0	0	0	1	0	0	0	0	2	1
115	27	34	1	1	2	2	18.3	5.71	5.22	83.57	13	1800	10	150	1571.000	10.00	7	3.88889	7	100	6	85.7143	6	85.7143	6	6	100	3	3		7	0	0	0	0	0	0	100	6	50	3	3	2	1	1		1
116	30	30	1	1	2	2	20.8	8.12	2.41	29	10	1875	11	225	3429.000	12.50	9	4.8	7	77.7778	7	77.7778	6	66.6667	6	6	100	1	5		7	0	0	1	0	1	1	100	6	83.3333	5	3	2	2	1		1
117	29	31	1	1	1	5	20	8.65	5.53	28	11	2512.5	14	187.5	2634.000	12.10	5	1.99005	5	100	5	100	3	60	4	3	100	1	2	2	5	0	0	1	0	0	0	100	3	100	3	3	2	2	1		1
118	30	31	1	1	2	5	18.4	5.01	5.81	47	16	1800	12	150	4701.000	14.90	16	8.88889	15	93.75	15	93.75	11	68.75	12	10	90.9091	2	10		14	0	1	2	0	0	1	90.9091	10	72.7273	8	3	2	1	1	1
119	29	29	1	1	2	4	19.1	10.17	6.52	12	10	2700	12	225	922.000	7.90	1	0.37037	1	100	1	100	1	100	1	1	100				1	0	0	0	0	0	0	0	0	0	0	2	1
120	33	36	1	1	2	6	19.5	6.66	3	33	14	1650	11	150	2542.000	13.80	9	5.45455	7	77.7778	7	77.7778	5	55.5556	5	5	100	1	3		7	0	0	2	0	2	0	100	5	80	4	3	2
121	27	26	1	1	2	5	20.3	8.87	4.6	33	12	2925	13	225	3201.000	11.60	18	6.15385	16	88.8889	16	88.8889	10	55.5556	16	10	100	2	14	1	8	0	1	0	0	1	1	90	9	90	9	3	2	1	1		1
122	30	32	1	1	2	7	20.3	7.36	3.32	26	9	2700	12	225	2452.000	14.90	8	2.96296	8	100	8	100	8	100	8	8	100	2	5		7	0	0	0	0	0	0	100	8	100	8	3	2	1	1		1
123	27	28	1	1	1	2.5	22.8	6.66	2.91	18	4	1725	8	225	2678.000	10.60	13	7.53623	13	100	12	92.3077	11	84.6154	11	11	100	2	11		11	0	0	1	0	0	0	100	11	100	11	3	2
124	25	26	1	1	2	2	23.8	5.81	4.36	40	6	2250	10	225	2663.000	15.30	14	6.22222	14	100	13	92.8571	11	78.5714	10	10	90.9091	3	6	3	12	0	0	2	0	0	0	90.9091	10	72.7273	8
125	32	32	1	1	2	3	20.3	7.74	4.08	23	11	2250	10	225	2463.000	7.50	8	3.55556	8	100	8	100	5	62.5	6	5	100	4	3		8	0	1	2	0	0	0	100	5	40	2	3	2	1	1	1
126	27	28	1	1	1	5	24.6	6.09	2.39	31	7	2475	11	225	2167.000	8.60	13	5.25253	13	100	12	92.3077	8	61.5385	11	8	100	2	6	2	12	0	1	1	0	0	0	100	8	87.5	7	3	2	2	1		1
127	23	26	1	1	2	1	19.5	7.41	5.62	30	18	2212.5	14	150	7116.000	12.10	23	10.3955	21	91.3043	19	82.6087	14	60.8696	19	14	100	10	11		14	0	1	0	2	0	0	85.7143	12	57.1429	8
128	34	34	1	1	2	6	20.3	9.82	5.78	41	12	2475	11	225	1197.000	10.80	5	2.0202	5	100	4	80	1	20	3	1	100				5	0	0	1	0	0	0	0	0	0	0	2	1
129	34	40	1	1	2	3	20	8.03	6.82	31	9	1500	10	150	1034.000	12.30	6	4	4	66.6667	3	50	2	33.3333	3	2	100				3	0	0	0	2	0	0	0	0	0	0	2	2
130	36	36	1	1	2	16	23.8	7.21	2.69	33	7	2250	10	225	2397.000	11.10	14	6.22222	14	100	13	92.8571	8	57.1429	13	8	100	3	10	1	10	0	2	0	0	0	0	100	8	87.5	7	3	2	2	1		1
131	35	35	1	1	1	7	23.3	5.8	4.13	18	10	2587.5	13	225	4881.000	15.30	23	8.88889	23	100	19	82.6087	15	65.2174	14	13	86.6667	10	4		21	0	1	3	0	0	0	73.3333	11	33.3333	5
132	28	29	1	1	2	9	18.7	8.3	6.9	70	17	1537.5	11	150	4729.000	11.30	13	8.45528	13	100	12	92.3077	9	69.2308	10	8	88.8889	3	8		10	0	1	1	0	0	0	77.7778	7	55.5556	5	3	2	1	1		1
133	30	33	1	1	2	1	21.7	5.77	4.1	34	12	1800	12	150	4132.000	13.10	11	6.11111	10	90.9091	10	90.9091	3	27.2727	10	3	100	1	4	5	10	0	0	0	0	0	1	100	3	66.6667	2	3	2	1	1		1
134	27	30	1	1	2	1	18.3	6.83	6.19	54.81	20	1612.5	13	112.5	1421.000	10.40	12	7.44186	11	91.6667	11	91.6667	9	75	8	8	88.8889	1	5	1	9	0	0	2	1	0	0	77.7778	7	77.7778	7	3	2	2	1		1
135	30	36	1	1	2	7	20	5.59	4.98	29	9	2700	12	225	3149.000	10.10	10	3.7037	10	100	9	90	8	80	8	8	100	2	4		8	0	0	1	0	0	0	100	8	87.5	7	3	2	1	1		1
136	26	27	1	1	2	1	17.8	5.41	4.01	46	6	1500	10	150	2683.000	9.40	7	4.66667	4	57.1429	3	42.8571	1	14.2857	2	1	100				2	0	1	1	0	0	1	0	0	0	0	2	1	1	1	1
137	28	32	1	1	2	6	19.7	5.64	4.78	51	11	2100	11	150	2543.000	13.50	8	3.80952	7	87.5	7	87.5	4	50	7	4	100	3	3	3	7	0	1	0	0	1	0	100	4	50	2	3	2
138	34	38	1	1	2	6	19.2	12.67	3.86	47	9	2475	11	225	4028.000	15.20	7	2.82828	7	100	7	100	7	100	7	7	100		6		5	0	0	0	0	0	0	85.7143	6	85.7143	6	3	2	1	1		1
139	29	30	1	1	2	2	22.2	8.38	12.81	22	17	1537.5	9	187.5	1148.000	12.20	9	5.85366	9	100	8	88.8889	6	66.6667	6	6	100		1		8	0	0	2	0	0	0	100	6	83.3333	5	3	2	1	1		1
140	25	28	1	1	1	2	27.3	4.75	2.76	45	17	1875	11	225	2954.000	8.10	10	5.33333	10	100	9	90	9	90	9	9	100	2	7		7	0	0	0	0	0	0	100	9	88.8889	8	3	2
141	25	27	1	1	2	1	21	5.39	7.29	24	13	2475	11	225	2325.000	10.10	10	4.0404	9	90	9	90	6	60	6	6	100		5	1	8	0	0	3	0	0	0	100	6	100	6	3	2	2	1		1
142	34	35	1	1	2	3	24.9	4.91	2.88	34	16	1800	11	225	1872.000	10.20	9	5	8	88.8889	5	55.5556	5	55.5556	5	5	100	1	3		7	0	0	0	1	0	0	60	3	20	1	2	2
143	30	40	1	1	2	2	24.9	3.04	1.23	27	17	2100	10	225	4906.000	11.90	16	7.61905	16	100	7	43.75	2	12.5	5	2	100				10	0	0	2	0	0	0	0	0	0	0
144	30	33	1	1	1	4	19.5	7.26	7.61	35	11	2475	11	225	1468.000	12.70	7	2.82828	7	100	7	100	4	57.1429	6	4	100	1	3	2	6	0	1	1	0	0	0	100	4	50	2	3	2	1	1		1
145	24	30	1	1	2	5	21.6	7.23	5.18	50	8	2287.5	12	225	5942.000	8.10	21	9.18033	20	95.2381	19	90.4762	15	71.4286	15	15	100	4	14		17	0	0	4	1	0	0	100	15	100	15
146	30	29	1	1	2	1	18.5	8.74	7.96	39	6	2400	11	225	4375.000	10.00	9	3.75	8	88.8889	8	88.8889	7	77.7778	8	7	100		7	1	7	0	0	0	0	0	1	100	7	85.7143	6	3	2	1	1		1
147	25	28	1	1	1	4	18.9	10.26	3.54	19	10	1800	12	150	2541.000	13.10	11	6.11111	7	63.6364	6	54.5455	3	27.2727	4	3	100	2	4		7	0	1	2	1	2	1	100	3	100	3	3	2	1	1		1
148	24	23	1	1	2	3	22.8	5.39	3.58	24	11	2325	12	225	2573.000	10.50	9	3.87097	8	88.8889	8	88.8889	6	66.6667	7	6	100	3	4		6	0	1	1	0	0	1	100	6	100	6	3	2
149	36	35	1	1	2	4	22.8	6.36	4.64	29	16	1500	10	150	3166.000	11.10	10	6.66667	5	50	5	50	4	40	5	4	100	1	2		4	0	1	0	4	1	0	100	4	100	4	3	2	1	1		1
150	27	29	1	1	1	2	22	6.36	1.96	38	8	2325	11	225	4291.000	13.00	17	7.31183	16	94.1176	15	88.2353	12	70.5882	12	12	100	5	6		8	0	0	3	0	0	0	91.6667	11	75	9	3	2
151	23	25	1	1	2	1	17.7	5.62	3.59	34	8	1650	12	150	2629.000	10.40	8	4.84848	7	87.5	7	87.5	5	62.5	7	5	100	3	5	1	7	0	1	0	0	0	1	100	5	80	4	3	2	1	1		1
152	25	23	1	1	1	5	17.7	3.93	5.81	34	13	1200	9	150	7533.000	13.20	11	9.16667	10	90.9091	9	81.8182	7	63.6364	7	7	100	2	4	1	9	0	0	2	0	1	0	100	7	85.7143	6
153	28	31	1	1	1	3	22	5.01	4.81	26	8	1912.5	11	225	3248.000	9.40	12	6.27451	12	100	9	75	7	58.3333	8	7	100	1	7	1	10	0	1	1	0	0	0	100	7	100	7	3	2	2	1		1
154	27	31	1	1	2	1	19.1	8.87	2.97	46	10	2475	11	225	4566.000	7.40	16	6.46465	14	87.5	14	87.5	14	87.5	14	14	100	5	8	2	13	0	0	0	1	0	0	85.7143	12	50	7	3	2	1	1		1
155	30	30	1	1	2	3	40	7.62	3.57	21	11	2475	11	225	1996.000	10.00	8	3.23232	8	100	7	87.5	7	87.5	7	7	100	5	4		6	0	0	0	0	0	0	100	7	28.5714	2	3	2	2	1	1
156	38	38	1	1	1	6	22.5	8.2	4.88	47	11	3150	14	225	2788.000	12.60	6	1.90476	6	100	5	83.3333	4	66.6667	4	4	100	1	4		0	0	1	0	0	0	0	100	4	75	3	3	2
157	32	36	1	1	2	10	24.7	6.49	2.64	13	13	2362.5	12	225	4384.000	10.00	14	5.92593	14	100	10	71.4286	5	35.7143	8	5	100	2	6	1	10	0	0	2	0	0	0	100	5	80	4	3	2
158	33	31	1	1	2	4	22.2	6.14	3.96	54	13	2700	12	225	2909.000	11.50	13	4.81481	13	100	12	92.3077	9	69.2308	9	9	100	5	5		10	0	0	3	0	0	0	77.7778	7	66.6667	6	3	2	1	1		1
159	26	27	1	1	1	4	17.9	5.88	4.92	69	11	1500	12	150	2923.000	13.80	14	9.33333	13	92.8571	11	78.5714	8	57.1429	8	8	100	4	7		9	0	0	3	1	0	0	100	8	87.5	7	3	2	1	1		1
160	29	32	1	1	2	1	21.7	6.79	5.06	42	12	2475	11	225	4632.000	11.40	12	4.84848	12	100	12	100	8	66.6667	9	8	100	3	5	3	12	0	0	3	0	0	0	100	8	50	4	3	2	1	1	1
161	30	32	1	1	2	3	19.8	3.26	0.77	130	9	2812.5	13	225	4525.000	9.40	9	3.2	8	88.8889	4	44.4444	4	44.4444	4	4	100	1	3		4	0	0	0	1	0	0	100	4	75	3	3	2	2	1		1
162	38	43	1	1	2	7	23.8	7.06	2.53	37	3	2250	10	225	3060.000	9.50	7	3.11111	7	100	7	100	6	85.7143	6	6	100	3	5		7	0	0	1	0	0	0	100	6	100	6	3	2	1	1		1
163	28	32	1	1	1	3	19.9	7.27	6.84	73	12	1350	9	150	2434.000	14.50	13	9.62963	10	76.9231	8	61.5385	6	46.1538	8	6	100	5	6		6	0	2	0	2	0	1	100	6	50	3	3	2	2	1		1
164	31	32	1	1	2	1	21.5	6.87	3.1	26	10	2475	12	225	4184.000	14.50	13	5.25253	11	84.6154	11	84.6154	8	61.5385	8	8	100	2	6	1	9	0	0	3	0	0	1	100	8	100	8	3	2	1	1		1
165	35	34	1	1	2	6	24.1	5.89	3.99	47	17	1950	10	200	8047.000	18.80	30	15.3846	30	100	27	90	19	63.3333	21	19	100	11	11		15	0	2	6	0	0	0	89.4737	17	52.6316	10
166	34	36	1	1	2	1	23.9	5.07	3.54	43	8	2475	11	225	4505.000	9.70	19	7.67677	16	84.2105	15	78.9474	8	42.1053	13	8	100	5	6	1	10	0	2	2	0	0	1	100	8	37.5	3	3	2	1	1		1
167	27	27	1	1	1	3	21.3	6.04	3.34	35	5	1500	10	150	4474.000	13.40	7	4.66667	5	71.4286	5	71.4286	2	28.5714	5	2	100				4	0	0	0	0	0	1	0	0	0	0	3	2	1	1		1
168	26	31	1	1	1	6	19.7	7.14	4.5	39	8	2025	10	225	7288.000	9.90	16	7.90123	16	100	16	100	12	75	12	12	100	3	7	3	9	0	0	4	0	0	0	100	12	83.3333	10
169	28	29	1	1	2	2	19.6	3.77	3.66	33.9	9	2400	11	225	12892.000	9.10	10	4.16667	7	70	7	70	3	30	4	3	100	1	2		7	0	0	3	1	0	1	100	3	100	3
170	26	26	1	1	2	4	22.3	7.62	7.59	44	23	1012.5	7	150	4317.000	9.70	9	8.88889	6	66.6667	6	66.6667	6	66.6667	6	6	100	2	2		6	0	0	0	0	3	0	100	6	83.3333	5	3	2	1	1		1
171	34	39	1	1	2	14	23	7.4	6.25	16	15	1537.5	8	187.5	1296.000	9.30	7	4.55285	3	42.8571	3	42.8571	3	42.8571	3	3	100	1	2		2	0	0	0	0	3	1	100	3	100	3	3	2	1	1		1
172	38	42	1	1	2	2	26.5	7.22	3.43	49	9	2475	11	225	2201.000	12.40	13	5.25253	11	84.6154	8	61.5385	8	61.5385	8	8	100	6	3		8	0	0	0	1	1	0	100	8	50	4	3	3	1	1		1
173	31	32	1	1	1	1	18.7	7.4	4.3	33	9	3375	15	225	3178.000	12.60	8	2.37037	7	87.5	7	87.5	4	50	5	4	100	3	3		4	0	0	2	1	0	0	100	4	75	3	3	2
174	29	30	1	1	2	4	22.8	5.84	3.75	42	14	1875	8	150	1824.000	11.90	5	2.66667	5	100	5	100	2	40	5	2	100				5	0	1	0	0	0	0	0	0	0	0	2	2
175	34	36	1	1	1	7	21.3	7.3	2.19	23	10	2175	10	225	4363.000	9.60	13	5.97701	9	69.2308	5	38.4615	3	23.0769	5	3	100	2	2		5	0	0	0	1	1	1	100	3	66.6667	2	3	2	1	1
176	34	38	1	1	1	12	19.3	6.73	5.56	35	14	1650	11	150	3185.000	10.80	8	4.84848	8	100	6	75	4	50	6	4	100	2	5	1	7	0	0	0	0	0	0	100	4	100	4	3	2	1	1		1
177	28	30	1	1	2	3	20.4	5.19	2.77	19	7	2250	10	225	2588.000	16.30	10	4.44444	10	100	10	100	10	100	10	10	100		6	2	8	0	0	0	0	0	0	100	10	90	9	3	2	1	1		1
178	32	34	1	1	2	9	20.3	5.14	4.86	44	10	2475	11	225	9007.000	12.20	9	3.63636	9	100	9	100	8	88.8889	9	8	100	3	3	2	9	0	0	0	0	0	0	100	8	87.5	7
179	30	36	1	1	1	1	20.3	4.81	2.21	12	8	2475	11	225	7170.000	7.80	10	4.0404	9	90	9	90	7	70	9	7	100	2	6	2	9	0	0	0	0	0	1	100	7	100	7
180	38	38	1	1	2	8	27	7.45	1.79	27	13	2250	10	225	261.000	10.20	1	0.444444	1	100	1	100	1	100	1	1	100				1	0	0	0	0	0	0	0	0	0	0	2	1	1	1		1
181	27	29	1	1	1	2	21.8	6.03	6.53	28	20	1650	11	150	5055.000	10.10	17	10.303	17	100	17	100	13	76.4706	15	13	100	5	8	1	14	0	2	2	0	0	0	100	13	76.9231	10
182	26	33	1	1	1	3	20.3	5.61	3.33	32	10	1650	11	150	4781.000	8.70	10	6.06061	10	100	10	100	8	80	9	8	100	4	4	1	8	0	1	1	0	0	0	87.5	7	37.5	3	3	2	2	1		1
183	36	34	1	1	2	6	22.9	7.98	4.47	42	12	2925	13	225	4465.000	17.30	13	4.44444	11	84.6154	9	69.2308	7	53.8462	7	7	100	4	4	1	11	0	0	2	1	0	1	100	7	100	7	3	2	1	1		1
184	35	34	1	1	2	4	19.3	4.64	5.8	239	12	2700	12	225	6242.000	8.60	8	2.96296	8	100	7	87.5	6	75	6	6	100	3	4		7	0	0	1	0	0	0	83.3333	5	83.3333	5	3	2	1	1	1
185	33	34	1	1	1	3	20.9	9.36	3.71	4	8	2250	10	225	2139.000	10.90	8	3.55556	5	62.5	4	50	3	37.5	3	3	100	1	2		4	0	0	1	2	1	0	100	3	66.6667	2	3	2	1	1		1
186	27	27	1	1	1	3	17	6.43	3.26	35	13	1500	10	150	3449.000	10.60	11	7.33333	11	100	10	90.9091	10	90.9091	10	10	100	3	6	1	9	0	0	0	0	1	0	100	10	70	7
187	29	30	1	1	2	1	18.9	9.43	6.5	66	9	2475	11	225	1260.000	11.90	14	5.65657	14	100	14	100	11	78.5714	12	11	100	5	10		13	0	1	2	0	0	0	100	11	90.9091	10	3	2	1	1		1
188	29	28	1	1	2	1.5	18.3	6.31	3.29	29	6	2100	14	150	2264.000	11.90	7	3.33333	6	85.7143	6	85.7143	6	85.7143	6	6	100	2	3		5	0	0	0	0	1	0	83.3333	5	66.6667	4	3	2	1	1		1
189	37	39	1	1	2	2	22.2	10.15	3.61	18	8	2250	10	225	4423.000	6.70	14	6.22222	13	92.8571	10	71.4286	7	50	8	7	100	2	5		12	0	0	2	1	0	0	100	7	71.4286	5	3	2
190	34	37	1	1	2	4	19.8	5.47	5.48	19	11	2325	11	225	7318.000	10.20	15	6.45161	15	100	10	66.6667	9	60	10	9	100	1	7		10	0	0	0	0	0	0	100	9	100	9
191	24	30	1	1	2	2	19.8	6.71	4.11	15	11	2025	9	225	4222.000	9.50	11	5.4321	9	81.8182	9	81.8182	7	63.6364	9	7	100	1	5	3	5	0	1	0	1	1	0	100	7	71.4286	5	3	2	1	1		1
192	26	24	1	1	2	5	18.8	3.5	6.6	36	8	1875	10	150	1705.000	9.90	7	3.73333	7	100	7	100	5	71.4286	6	5	100	1	2	2	7	0	0	1	0	0	0	100	5	100	5	3	2	1	1
193	31	31	1	1	1	3	26	5.58	2.57	28	12	2475	11	225	2956.000	13.30	14	5.65657	11	78.5714	11	78.5714	8	57.1429	8	8	100	2	4	4	11	0	0	3	1	0	1	100	8	75	6	3	2
194	37	41	1	1	2	3	26.8	7.93	1.61	43	8	2700	12	225	4854.000	11.50	19	7.03704	18	94.7368	18	94.7368	16	84.2105	17	16	100	2	10	1	18	0	0	1	0	1	0	100	16	87.5	14	3	2	1	1	1
195	32	37	1	1	2	4	22.6	2.78	2.78	313	10	2437.5	13	187.5	6922.000	11.70	13	5.33333	13	100	13	100	7	53.8462	9	7	100	3	6	1	12	0	0	4	0	0	0	85.7143	6	71.4286	5
196	30	38	1	1	1	3.5	19.5	6.57	6.44	40	17	1500	10	150	2560.000	7.70	11	7.33333	9	81.8182	9	81.8182	9	81.8182	9	9	100		9		9	0	0	0	0	1	1	100	9	100	9
197	30	30	1	1	2	2	18.7	8.3	4.02	67	23	1275	9	150	3606.000	10.70	12	9.41176	11	91.6667	11	91.6667	9	75	10	9	100	2	4	3	6	0	0	1	0	0	0	100	9	77.7778	7
198	26	25	1	1	1	3	16.6	7.75	3.93	11	12	1425	10	150	7057.000	7.80	21	14.7368	14	66.6667	8	38.0952	2	9.52381	2	2	100				12	0	2	4	1	5	0	0	0	0	0
199	24	30	1	1	1	2	19.4	6.09	5.6	37	11	1425	10	150	4359.000	11.00	24	16.8421	18	75	18	75	13	54.1667	16	12	92.3077	3	11	2	16	0	3	1	1	2	1	92.3077	12	84.6154	11
200	29	31	1	1	1	3	21.5	7.47	4.86	48	9	2212.5	11	225	3541.000	10.90	9	4.0678	9	100	6	66.6667	4	44.4444	6	4	100	1	4		5	0	2	0	0	0	0	100	4	100	4	3	2	2	1		1
201	30	42	1	1	1	6	27	10.07	1.98	22	8	2925	13	225	1780.000	12.90	9	3.07692	8	88.8889	8	88.8889	8	88.8889	8	8	100		5	1	8	0	0	0	1	0	0	100	8	75	6	3	2	2	1		1
202	23	33	1	1	2	4	18.1	7.5	8.9	25	11	2475	11	225	4821.000	8.80	12	4.84848	10	83.3333	10	83.3333	9	75	10	9	100	1	9	1	10	0	0	0	0	0	1	100	9	88.8889	8
203	30	32	1	1	2	4	23.6	7.89	5.96	43	10	2925	13	225	2353.000	10.70	7	2.39316	7	100	7	100	6	85.7143	6	6	100	1	3		7	0	0	1	0	0	0	100	6	83.3333	5	3	2	1	1	1
204	34	32	1	1	2	1	21.2	7.71	2.52	40	13	2475	11	225	1691.000	9.40	6	2.42424	6	100	6	100	6	100	6	6	100		2		6	0	0	0	0	0	0	100	6	100	6	3	2
205	35	38	1	1	2	9	20.6	9.8	5.16	28	8	2737.5	13	187.5	2577.000	10.00	3	1.09589	3	100	3	100	2	66.6667	2	2	100				1	0	0	1	0	0	0	0	0	0	0	2	2
206	28	28	1	1	2	2	18.4	7.75	7.56	22	11	1800	10	187.5	6860.000	12.30	13	7.22222	7	53.8462	5	38.4615	4	30.7692	5	4	100	3	3		7	0	1	0	0	2	1	100	4	75	3
207	26	29	1	1	2	1	18.7	7.5	3.89	43	8	2475	11	225	2308.000	9.70	9	3.63636	9	100	9	100	7	77.7778	9	7	100	4	5	2	6	0	1	0	0	0	0	100	7	71.4286	5	3	2
208	22	24	1	1	1	4	17.4	5.04	2.81	50	15	1200	9	150	2688.000	8.70	8	6.66667	7	87.5	6	75	4	50	6	4	100	1	3	2	6	0	0	0	0	1	0	100	4	50	2	3	2
209	30	28	1	1	1	1	20.3	10.5	8.06	58	10	2100	14	150	1420.000	11.80	6	2.85714	6	100	5	83.3333	3	50	4	3	100	1	1	1	4	0	0	1	0	0	0	100	3	66.6667	2	3	2
210	27	28	1	1	1	6	20.4	5.11	5.85	62	9	2325	12	150	6840.000	11.40	10	4.30108	10	100	9	90	6	60	9	6	100	2	6	2	7	0	2	0	0	0	0	100	6	83.3333	5
211	32	34	1	1	2	6	20.4	10.52	5.86	8	7	2925	13	225	908.000	12.60	5	1.7094	5	100	5	100	3	60	5	3	100	1	3	2	5	0	0	0	0	0	0	100	3	100	3	3	2
212	32	34	1	1	2	0.9	22.4	3.3	1.08	26	5	2250	10	225	3386.000	9.60	16	7.11111	16	100	16	100	4	25	14	4	100	2	5	9	15	0	0	2	0	0	0	100	4	0	0	3	2	1	1		1
213	28	27	1	1	2	6	23	4.39	2.19	46	8	1687.5	10	187.5	5295.000	9.60	7	4.14815	7	100	6	85.7143	6	85.7143	6	6	100	2	4		7	0	0	0	0	0	0	83.3333	5	33.3333	2	3	2	1	1		1
214	27	29	1	1	2	1	27	6.31	3.09	38	8	2475	11	225	5459.000	10.60	12	4.84848	12	100	9	75	8	66.6667	9	8	100	4	4		7	0	0	0	0	0	0	87.5	7	50	4	3	2	2	1	1
215	26	31	1	1	1	3	18.3	9.64	3.71	33	9	2700	12	225	1130.000	11.20	7	2.59259	6	85.7143	6	85.7143	5	71.4286	4	4	80	3	2		3	0	1	0	0	0	1	80	4	40	2	3	2	1	1		1
216	31	37	1	1	1	4	21	6.08	1.43	37	9	2250	10	225	652.000	10.20	9	4	8	88.8889	7	77.7778	7	77.7778	7	7	100	4	4		7	0	0	0	1	0	0	100	7	57.1429	4	3	2	1	1		1
217	35	38	1	1	2	7	23.7	7.17	2.45	44	8	1800	8	225	1659.000	11.80	14	7.77778	11	78.5714	10	71.4286	7	50	6	5	71.4286	2	6		7	1	0	2	1	1	1	71.4286	5	71.4286	5
218	24	57	1	1	1	3	22.5	5.65	2.93	30	5	1575	11	150	3347.000	13.40	20	12.6984	19	95	16	80	13	65	14	13	100	8	4		9	0	0	2	0	0	1	100	13	84.6154	11	3	2	1	1	1
219	32	29	1	1	2	2	20	5.68	5.34	18	14	1800	12	150	8125.000	10.80	17	9.44444	17	100	17	100	12	70.5882	16	12	100	5	12	1	17	0	0	1	0	0	0	100	12	91.6667	11
220	33	37	1	1	2	3	17.4	10.68	3.43	46	8	2475	11	225	491.000	9.60	3	1.21212	2	66.6667	2	66.6667	2	66.6667	2	2	100				2	0	0	0	0	0	1	0	0	0	0	2	2
221	29	28	1	1	1	3	19.8	6.02	6.1	66.7	20	1500	10	150	4758.000	14.90	10	6.66667	8	80	8	80	5	50	6	5	100	2	4	1	7	0	1	2	2	0	0	100	5	80	4
222	23	27	1	1	1	3	18.9	6.54	3.26	29	12	1500	10	150	3655.000	13.10	10	6.66667	7	70	7	70	2	20	6	2	100				7	0	0	1	1	2	0	0	0	0	0	2	2
223	30	30	1	1	2	7	17.7	6.95	3.2	40	11	2025	15	150	4365.000	8.50	17	8.39506	17	100	13	76.4706	3	17.6471	10	3	100	1	3	7	9	0	0	3	0	0	0	100	3	33.3333	1	3	2
224	38	43	1	1	2	8	20.1	8.54	3.8	20	12	2025	9	225	2823.000	10.30	14	6.91358	14	100	10	71.4286	10	71.4286	10	10	100	2	9	1	9	0	0	0	0	0	0	100	10	90	9	3	2	2	1		1
225	28	34	1	1	2	6	20	4.47	5.42	50	12	2250	10	225	2656.000	12.10	13	5.77778	7	53.8462	5	38.4615	4	30.7692	5	4	100	2	2		6	0	0	1	2	3	1	75	3	75	3	3	2	1	1		1
226	33	37	1	1	1	7	21.7	6.94	2.59	45	8	2475	11	225	2549.000	9.20	5	2.0202	4	80	3	60	3	60	2	2	66.6667	1	1		4	0	0	0	0	0	1	66.6667	2	66.6667	2	3	2
227	25	26	1	1	2	1	19.7	7.23	3.65	35	14	1800	12	150	6240.000	7.50	27	15	19	70.3704	18	66.6667	13	48.1481	15	13	100	2	10	2	14	0	2	3	3	4	1	84.6154	11	61.5385	8
228	28	30	1	1	1	5	16.2	10.9	3.6	33	6	3225	16	150	3629.000	11.10	13	4.03101	13	100	13	100	13	100	13	13	100	2	11		12	0	0	0	0	0	0	100	13	84.6154	11	3	2	1	1		1
229	29	29	1	1	2	3	22.8	7.89	3.03	46	10	2025	12	187.5	4753.000	13.50	16	7.90123	16	100	14	87.5	11	68.75	12	9	81.8182	6	6		12	0	1	2	0	0	0	81.8182	9	63.6364	7	3	2	1	1	1
230	32	34	1	1	1	5	20.4	4.59	2.58	14	13	2287.5	11	187.5	3156.000	10.50	14	6.12022	13	92.8571	9	64.2857	7	50	9	7	100	4	3	2	11	0	1	0	1	0	0	100	7	57.1429	4	3	2	2	1		1
231	26	29	1	1	2	1	19.1	6.74	4.72	27	5	2700	12	225	6270.000	9.30	16	5.92593	16	100	15	93.75	13	81.25	15	13	100	12	7		10	0	2	0	0	0	0	92.3077	12	69.2308	9	3	2	1	1		1
232	28	29	1	1	1	5	20.3	6.35	5	35	20	1200	8	150	2977.000	9.40	8	6.66667	5	62.5	4	50	4	50	4	4	100	2	4		5	0	0	0	2	1	0	100	4	100	4	3	2	1	1		1
233	29	26	1	1	2	3	23.4	7.02	2.44	62	11	2250	10	225	2284.000	8.80	10	4.44444	10	100	10	100	8	80	9	8	100	1	4	4	10	0	1	1	0	0	0	100	8	62.5	5	3	2	1	1		1
234	23	26	1	1	1	3	19.2	6.94	5.87	38	13	2025	11	150	3009.000	11.10	6	2.96296	5	83.3333	4	66.6667	2	33.3333	4	2	100				4	0	0	0	0	1	0	0	0	0	0	2	2	1	1	1
235	29	26	1	1	1	3	19	8.11	7.33	28	6	3000	14	187.5	1892.000	11.50	6	2	6	100	5	83.3333	2	33.3333	5	2	100				5	0	2	0	0	0	0	0	0	0	0	2	2
236	30	39	1	1	2	6	23.5	5.75	1.74	20	13	2025	9	225	820.000	16.60	3	1.48148	3	100	3	100	3	100	3	3	100	1	2		3	0	0	0	0	0	0	66.6667	2	66.6667	2	3	2
237	29	27	1	1	1	4	20	9.27	4.3	31	8	2475	11	225	5782.000	8.70	7	2.82828	6	85.7143	6	85.7143	5	71.4286	6	5	100	1	5		5	0	0	0	0	0	1	100	5	100	5	3	2	2	1		1
238	25	34	1	1	2	4	19.3	7.49	8.59	25	6	2250	10	225	4571.000	11.10	8	3.55556	8	100	8	100	6	75	7	6	100	2	1	2	8	0	0	1	0	0	0	66.6667	4	16.6667	1	3	2	1	1		1
239	33	38	1	1	1	5	20.9	7.34	3.84	20	10	2700	12	225	2883.000	11.20	9	3.33333	8	88.8889	7	77.7778	5	55.5556	6	5	100	2	4	1	5	0	0	1	1	0	0	100	5	60	3	3	2	1	1		1
240	31	32	1	1	1	6	22.9	5.02	5.24	9	12	1987.5	10	225	4083.000	13.10	12	6.03774	12	100	11	91.6667	9	75	9	9	100	5	6		11	0	0	2	0	0	0	77.7778	7	44.4444	4
241	28	35	1	1	2	1	19.2	8.14	2.23	53	7	2700	12	225	3864.000	7.20	14	5.18519	14	100	13	92.8571	9	64.2857	12	9	100	9	4	1	11	0	2	0	0	0	0	88.8889	8	66.6667	6	3	2	1	1		1
242	30	28	1	1	2	4	23.1	8.98	2.51	26	5	2475	11	225	3323.000	7.80	14	5.65657	13	92.8571	9	64.2857	7	50	7	7	100	7	2		8	0	0	2	0	1	0	85.7143	6	57.1429	4	3	2
243	30	31	1	1	2	2	24.2	7.73	6.99	19	8	2700	12	225	1585.000	7.10	10	3.7037	9	90	8	80	4	40	8	4	100	1	6	1	6	0	0	0	0	1	0	75	3	50	2	3	2
244	29	35	1	1	2	1	22.8	8.6	6.66	41	17	1650	11	150	4507.000	11.90	7	4.24242	7	100	7	100	4	57.1429	7	4	100	2	4	2	7	0	0	0	0	0	0	100	4	100	4	3	2	1	1		1
245	30	27	1	1	2	4	23.1	6.43	3.07	22	7	2925	13	225	2494.000	10.40	7	2.39316	7	100	7	100	3	42.8571	4	2	66.6667		2	2	7	0	0	2	0	0	0	66.6667	2	66.6667	2	3	2
246	31	33	1	1	1	5	19	5.44	3.84	62	20	1425	10	150	2295.000	12.70	10	7.01754	9	90	7	70	6	60	6	6	100	1	4		8	0	0	1	1	0	0	66.6667	4	16.6667	1	3	2
247	29	36	1	1	1	6	18.7	6.52	5.42	51	14	1800	8	225	4081.000	11.40	8	4.44444	4	50	1	12.5	1	12.5	1	1	100				2	0	0	0	2	1	1	0	0	0	0	2	1
248	32	35	1	1	1	2	19.4	7.77	3.6	50	11	2475	11	225	3181.000	11.20	10	4.0404	9	90	8	80	6	60	8	6	100	4	6		7	0	0	0	1	0	0	100	6	66.6667	4	3	2	1	1		1
249	27	31	1	1	1	7	20	4.65	3.16	28	15	2475	11	225	5629.000	8.20	9	3.63636	9	100	8	88.8889	6	66.6667	6	6	100	4	4		6	0	0	2	0	0	0	100	6	66.6667	4	3	2	2	1		1
250	28	30	1	1	2	1	20.5	6.92	9.1	29	11	2475	11	225	5852.000	10.20	4	1.61616	4	100	2	50	2	50	2	2	100				2	0	0	0	0	0	0	0	0	0	0	2	2	1	1
251	34	42	1	1	1	5	22.1	6.24	2.64	48	9	2025	9	225	3076.000	10.60	11	5.4321	11	100	9	81.8182	7	63.6364	8	7	100	2	6	1	7	0	1	1	0	0	0	85.7143	6	71.4286	5	3	2	2	1		1
252	26	34	1	1	2	2	23.4	3.74	1.96	60.94	20	1350	9	150	4493.000	7.70	14	10.3704	13	92.8571	11	78.5714	8	57.1429	10	8	100	5	4	1	11	0	0	1	1	0	0	100	8	87.5	7	3	2
253	24	27	1	1	1	3	18.7	6.54	4.31	51	6	2025	9	225	1807.000	8.70	7	3.45679	6	85.7143	5	71.4286	3	42.8571	6	3	100		4	2	5	0	0	0	0	1	0	100	3	100	3	3	2	2	1		1
254	34	43	1	1	2	8	24.4	6.95	4.36	33	5	2625	12	225	3945.000	9.80	11	4.19048	11	100	11	100	6	54.5455	7	6	100	4	3		9	0	0	4	0	0	0	100	6	66.6667	4	3	2	1	1		1
255	33	34	1	1	1	9	26.8	6.79	3.1	58	9	1350	6	225	832.000	6.80	2	1.48148	2	100	2	100	2	100	2	2	100				2	0	0	0	0	0	0	0	0	0	0	2	2
256	29	35	1	1	2	1	23.7	5.58	1.82	12	15	1650	8	225	2734.000	7.60	9	5.45455	8	88.8889	8	88.8889	8	88.8889	8	8	100		6		7	0	0	0	1	0	0	100	8	100	8	3	2	1	1		1
257	27	30	1	1	1	6	19.6	6.7	8.23	38	8	2250	10	225	7043.000	11.70	12	5.33333	12	100	12	100	11	91.6667	10	10	90.9091	5	5		10	0	0	1	0	0	0	81.8182	9	72.7273	8
258	31	32	1	1	2	3	16.4	6.88	3.54	56	13	2700	12	225	3784.000	8.40	8	2.96296	8	100	7	87.5	7	87.5	7	7	100	5	4		7	0	0	0	0	0	0	57.1429	4	28.5714	2	3	2	1	1		1
259	29	29	1	1	1	4	21.4	4.48	2.98	56	10	2175	11	225	7723.000	5.30	19	8.73563	17	89.4737	17	89.4737	12	63.1579	13	12	100	12	1		16	0	1	4	0	1	1	75	9	8.33333	1
260	33	34	1	1	2	2	21.3	8.43	8.43	69	7	2250	10	225	3124.000	11.90	9	4	9	100	6	66.6667	5	55.5556	4	4	80	3	3		7	0	0	1	0	0	0	80	4	60	3	3	2	1	1	1
261	29	31	1	1	2	2	24.5	8.01	3.09	32	11	2700	12	225	3691.000	6.50	15	5.55556	14	93.3333	13	86.6667	12	80	9	9	75	4	6		9	0	0	1	0	0	1	75	9	75	9	3	2	2	1		1
262	29	31	1	1	1	3	18	9.26	13.13	50.14	10	1350	9	150	2077.000	9.60	10	7.40741	9	90	8	80	6	60	7	6	100	6	3		6	0	0	1	1	0	0	100	6	66.6667	4	3	2	2	1		1
263	35	39	1	1	1	6	20.8	6.09	4.28	37	10	1612.5	10	187.5	5235.000	7.90	26	16.124	24	92.3077	23	88.4615	22	84.6154	22	22	100	6	16	1	17	0	0	1	2	0	0	100	22	86.3636	19
264	29	29	1	1	2	2	18.7	5.51	2.46	21	11	2775	11	300	8381.000	7.50	26	9.36937	25	96.1538	23	88.4615	16	61.5385	16	16	100	4	10		14	0	0	7	0	1	0	100	16	93.75	15
265	38	35	1	1	2	6	19.5	7.21	8.39	12	7	2250	10	225	5127.000	10.90	12	5.33333	7	58.3333	5	41.6667	3	25	3	3	100	1	2		5	0	0	2	1	0	1	66.6667	2	66.6667	2	3	2
266	29	28	1	1	2	8	19	4.94	7.65	41	20	1237.5	11	112.5	4470.000	10.00	16	12.9293	16	100	14	87.5	14	87.5	14	14	100	4	12	1	15	0	0	0	0	0	0	100	14	100	14
267	31	34	1	1	1	3	20.8	6.3	4.8	50.49	10	2325	11	225	7078.000	9.30	12	5.16129	12	100	12	100	9	75	9	9	100	4	4	1	11	0	0	3	0	0	0	77.7778	7	55.5556	5
268	30	31	1	1	2	6	16.3	8.71	2.07	57	2	2475	11	225	3688.000	12.70	5	2.0202	5	100	5	100	5	100	5	5	100		5		5	0	0	0	0	0	0	100	5	80	4
269	32	31	1	1	1	2	20.2	8.47	8.34	24	9	2475	11	225	6292.000	10.50	25	10.101	23	92	18	72	9	36	11	9	100	4	6		17	0	1	7	1	0	1	66.6667	6	22.2222	2
270	29	37	1	1	1	9	20.8	7.19	5.48	39	9	1837.5	10	187.5	4841.000	12.00	11	5.98639	11	100	9	81.8182	8	72.7273	8	8	100		6	1	8	0	0	1	0	0	0	100	8	100	8	3	2	1	1		1
271	30	28	1	1	1	6	18.5	5.84	4.41	21	11	1875	10	187.5	1927.000	9.00	8	4.26667	8	100	6	75	5	62.5	6	5	100	5	5	1	5	0	1	0	0	0	0	100	5	100	5	3	2	1	1		1
272	34	36	1	1	2	4	20.8	4.66	2.77	40	19	2250	10	225	1522.000	16.40	11	4.88889	11	100	11	100	9	81.8182	8	8	88.8889		5		8	0	0	2	0	0	0	88.8889	8	88.8889	8	3	2	1	1		1
273	31	34	1	1	2	1	19.1	7.55	3.93	27	6	2925	13	225	3703.000	12.80	13	4.44444	13	100	12	92.3077	11	84.6154	12	11	100	1	11		9	0	0	0	0	0	0	100	11	100	11	3	2	2	1		1
274	28	32	1	1	1	9	20.6	8.05	6.36	42	11	3150	16	150	4529.000	11.30	22	6.98413	21	95.4545	19	86.3636	10	45.4545	16	10	100	1	4	2	15	0	1	3	0	1	0	100	10	90	9
275	26	28	1	1	2	1	24	6.43	6.13	33	15	1987.5	10	225	6553.000	8.00	12	6.03774	12	100	12	100	7	58.3333	9	7	100	3	4		11	0	1	3	0	0	0	57.1429	4	57.1429	4
276	30	34	1	1	1	2	20.6	5.34	4.56	45	11	2250	10	225	821.000	12.40	5	2.22222	5	100	5	100	5	100	5	5	100	3	4		4	0	0	0	0	0	0	80	4	60	3	3	2	1	1		1
277	30	31	1	1	1	6	24.6	5.11	3.25	43	12	1987.5	10	225	3004.000	14.00	7	3.52201	7	100	7	100	6	85.7143	6	6	100	1	5	1	7	0	0	1	0	0	0	100	6	66.6667	4	3	2	2	1		1
278	26	30	1	1	2	2	21.3	6.14	14.5	39	12	1912.5	10	225	5637.000	10.60	24	12.549	19	79.1667	19	79.1667	15	62.5	16	15	100	7	10	2	15	0	0	3	2	1	1	93.3333	14	60	9
279	34	35	1	1	1	9	23.4	6.86	4.63	34	6	2475	11	225	1839.000	10.50	7	2.82828	7	100	7	100	5	71.4286	6	5	100	4	3		6	0	1	1	0	0	0	100	5	60	3	3	2	1	1		1
280	32	35	1	1	2	4	21.2	8.19	4.11	17	14	1687.5	9	187.5	4478.000	12.10	11	6.51852	11	100	9	81.8182	7	63.6364	8	7	100	3	2	3	10	0	0	1	0	0	0	100	7	42.8571	3	3	2	2	1		1
281	30	27	1	1	2	4	22.1	7.41	2.7	39	11	2700	12	225	6229.000	10.00	11	4.07407	11	100	10	90.9091	7	63.6364	9	7	100	7	4		8	0	1	1	0	0	0	100	7	85.7143	6
282	36	28	1	1	2	4	24.2	9.64	5.27	24	6	4200	16	225	688.000	13.90	3	0.714286	3	100	3	100	2	66.6667	2	2	100				3	0	0	1	0	0	0	0	0	0	0	2	2
283	27	28	1	1	2	3	20.5	7.28	5.22	39	13	2625	12	225	9328.000	8.70	15	5.71429	15	100	15	100	11	73.3333	13	11	100	4	8	1	12	0	0	2	0	0	0	100	11	81.8182	9
284	34	35	1	1	1	4	24.9	4.68	3.54	20	15	2550	14	150	2137.000	15.70	10	3.92157	9	90	9	90	7	70	8	7	100	3	5		8	0	0	1	0	1	0	85.7143	6	28.5714	2	3	2
285	27	26	1	1	1	3	20	7.38	6.37	20	10	1987.5	10	225	5492.000	9.50	29	14.5912	21	72.4138	20	68.9655	14	48.2759	14	13	92.8571	8	5	1	15	0	1	4	1	4	1	85.7143	12	50	7
286	25	29	1	1	1	4	22.5	9.39	2.63	17	6	2475	11	225	2329.000	8.60	7	2.82828	6	85.7143	6	85.7143	4	57.1429	4	3	75	1	3		6	0	1	1	1	0	0	75	3	25	1	3	2
287	29	32	1	1	2	4	22.8	6.82	3.51	56	9	2025	9	225	1035.000	10.80	6	2.96296	5	83.3333	4	66.6667	3	50	4	3	100	1	2		4	0	1	0	0	1	0	100	3	66.6667	2	3	2	1	1		1
288	33	47	1	1	2	3	23.4	6.38	14.76	85	12	2400	11	225	4688.000	8.30	9	3.75	9	100	9	100	3	33.3333	9	3	100	2	5	3	8	0	2	0	0	0	0	100	3	66.6667	2	3	2	1	1		1
289	34	44	1	1	1	9	20.5	7.11	7.1	34	18	1575	12	150	1261.000	11.10	4	2.53968	4	100	4	100	2	50	3	2	100				4	0	0	1	0	0	0	0	0	0	0	2	2
290	29	33	1	1	2	1	18.8	9.77	5.63	25	10	2062.5	11	187.5	2968.000	7.90	9	4.36364	5	55.5556	5	55.5556	4	44.4444	5	4	100	3	3		3	0	1	0	0	1	1	100	4	75	3	3	2
291	37	35	1	1	2	11	21.6	10.12	9.3	35	5	2700	12	225	1912.000	8.10	5	1.85185	5	100	5	100	4	80	4	4	100	1	3		4	0	0	1	0	0	0	100	4	75	3	3	2	1	1		1
292	34	34	1	1	2	2.5	22.2	10.16	4.71	15	18	1650	11	150	4444.000	6.80	9	5.45455	8	88.8889	7	77.7778	6	66.6667	7	6	100	1	3	3	5	0	0	0	0	0	1	100	6	83.3333	5	3	2
293	35	35	1	1	2	1	23	5.06	4.34	12	10	2475	11	225	1176.000	10.00	3	1.21212	3	100	3	100	1	33.3333	1	1	100				3	0	0	2	0	0	0	0	0	0	0	2	1
294	25	26	1	1	2	4	23.4	4.41	2.37	40	9	2062.5	11	187.5	2754.000	9.40	15	7.27273	14	93.3333	14	93.3333	13	86.6667	13	13	100	2	7	3	12	0	0	1	0	1	0	100	13	69.2308	9	3	2
295	30	28	1	1	1	2	19.5	8.6	4.05	27	7	2700	12	225	5411.000	10.90	11	4.07407	10	90.9091	7	63.6364	4	36.3636	6	4	100	1	3	1	7	0	0	1	0	0	1	100	4	75	3
296	30	38	1	1	1	2	25.6	5.99	3.22	26	15	2250	10	225	1411.000	12.90	7	3.11111	6	85.7143	6	85.7143	5	71.4286	6	5	100	1	3		6	0	0	0	0	1	0	100	5	60	3	3	2
297	28	33	1	1	1	3	21.2	7.14	3.9	34	8	2025	9	225	3036.000	8.90	11	5.4321	10	90.9091	10	90.9091	7	63.6364	9	7	100		2	2	10	0	0	1	0	1	0	100	7	57.1429	4	3	2	2	1		1
298	30	29	1	1	1	4	24.2	8.11	4.44	16	8	2550	12	225	4378.000	14.10	7	2.7451	6	85.7143	5	71.4286	4	57.1429	5	4	100	1	5		4	0	1	0	1	0	0	100	4	100	4	3	2	2	1		1
299	22	23	1	1	1	2	18.4	5.35	6.39	60	10	2175	10	225	3115.000	13.30	11	5.05747	9	81.8182	6	54.5455	4	36.3636	6	4	100	2	4	1	5	0	0	0	0	2	0	100	4	50	2	3	2
300	30	32	1	1	2	3	22.3	7.74	4.18	28	9	1800	8	225	2346.000	12.80	11	6.11111	11	100	11	100	7	63.6364	6	5	71.4286	3			8	0	1	3	0	0	0	57.1429	4	28.5714	2	3	2	1	1		1
301	34	40	1	1	2	7	21.7	7.67	5.33	31	10	2400	11	225	4057.000	13.40	23	9.58333	20	86.9565	20	86.9565	17	73.913	20	17	100	2	16	2	19	0	0	0	3	0	0	94.1176	16	58.8235	10
302	27	25	1	1	2	3	22.6	6.14	9.32	36.77	14	1462.5	11	112.5	2357.000	11.20	15	10.2564	14	93.3333	13	86.6667	4	26.6667	13	4	100	2	5	7	13	0	0	0	1	0	0	100	4	75	3	3	2
303	30	30	1	1	2	1	19.4	6.72	5.32	41.57	20	1200	8	150	3975.000	12.00	10	8.33333	10	100	8	80	6	60	8	6	100	5	2	2	8	0	1	0	0	0	0	100	6	50	3	3	2	2	1		1
304	26	26	1	1	1	2	21.6	5.63	2.86	34	9	1500	10	150	3648.000	8.80	13	8.66667	10	76.9231	10	76.9231	8	61.5385	7	7	87.5	2	2	4	6	0	0	2	0	2	1	87.5	7	50	4	3	2
305	29	29	1	1	1	0.7	21.6	9.19	5.76	32	4	2475	11	225	675.000	11.30	4	1.61616	4	100	4	100	2	50	4	2	100				4	0	0	0	0	0	0	0	0	0	0	2	2
306	29	29	1	1	2	3	30	4.59	3.05	43	9	2025	9	225	1097.000	6.60	6	2.96296	5	83.3333	4	66.6667	2	33.3333	3	2	100				4	0	1	0	0	0	1	0	0	0	0	2	2
307	32	33	1	1	2	9	19.1	5.78	7.66	58	12	1650	11	150	5191.000	11.00	17	10.303	15	88.2353	10	58.8235	8	47.0588	8	7	87.5	4	3	1	9	0	1	1	0	2	0	87.5	7	62.5	5	3	2
308	30	33	1	1	2	1	20	2.7	3	367	16	1650	11	150	2537.000	11.30	17	10.303	12	70.5882	11	64.7059	9	52.9412	10	9	100	5	6		12	0	1	1	4	1	0	100	9	77.7778	7
309	30	31	1	1	1	6	23.1	4.82	1.43	23	11	2475	11	225	3314.000	13.90	8	3.23232	8	100	8	100	2	25	5	2	100				7	0	1	3	0	0	0	0	0	0	0	2	2	1	1		1
310	28	30	1	1	1	1	18.7	9.15	6.53	34	11	2100	14	150	4024.000	10.20	16	7.61905	15	93.75	15	93.75	9	56.25	11	9	100	6	1	1	15	0	1	4	1	0	0	66.6667	6	22.2222	2	3	2	1	1		1
311	25	26	1	1	2	3	20.5	7.5	6.64	17	10	1500	10	150	1402.000	11.00	6	4	4	66.6667	4	66.6667	2	33.3333	2	2	100				4	0	0	2	1	1	0	0	0	0	0	2	2
312	29	33	1	1	1	2	19.6	7.35	3.19	40	7	2025	9	225	1632.000	10.50	7	3.45679	7	100	6	85.7143	5	71.4286	5	5	100		5		5	0	0	1	0	0	0	100	5	100	5	3	2	1	1		1
313	27	31	1	1	1	3	19.5	7.46	2.55	28	12	2100	10	187.5	1431.000	12.10	8	3.80952	6	75	6	75	3	37.5	5	3	100	2	4		3	0	0	1	1	0	1	100	3	33.3333	1	3	2
314	32	32	1	1	2	5	20	7.45	4.11	39	9	1800	12	150	9584.000	14.40	16	8.88889	16	100	16	100	13	81.25	14	13	100	6	6	1	13	0	0	2	0	0	0	84.6154	11	61.5385	8
315	35	36	1	1	2	4	20	8.38	8.08	67	15	1275	13	112.5	5755.000	11.80	21	16.4706	19	90.4762	18	85.7143	11	52.381	15	11	100	5	13	1	15	0	1	3	0	0	1	100	11	90.9091	10
316	28	32	1	1	2	8	24.3	8.52	16.12	45	9	1687.5	9	187.5	1034.000	10.60	11	6.51852	10	90.9091	3	27.2727	2	18.1818	3	2	100				7	0	1	0	0	1	0	0	0	0	0	2	2
317	31	41	1	1	1	9	23.3	5.61	2.75	36	13	1350	9	150	2479.000	9.80	7	5.18519	7	100	4	57.1429	4	57.1429	4	4	100		2	1	6	0	0	0	0	0	0	75	3	50	2	3	2	1	1		1
318	23	30	1	1	1	7	22.2	4.35	3.85	22	7	2475	11	225	1079.000	14.60	3	1.21212	3	100	3	100	3	100	3	3	100	2	2		3	0	0	0	0	0	0	100	3	66.6667	2	3	2
319	36	37	1	1	1	7	22.7	8.08	5.42	38	9	2400	11	225	3611.000	12.00	11	4.58333	9	81.8182	9	81.8182	6	54.5455	8	6	100	6	3		9	0	0	2	1	0	1	83.3333	5	16.6667	1	3	3
320	28	33	1	1	2	2	18.3	5.6	5.63	63	10	2925	13	225	6385.000	7.40	7	2.39316	6	85.7143	5	71.4286	3	42.8571	3	3	100	2	3		6	0	0	2	0	0	1	100	3	100	3	3	2
321	28	31	1	1	2	4	19.5	4.37	5.67	58	13	2175	11	187.5	5191.000	13.30	9	4.13793	7	77.7778	6	66.6667	5	55.5556	6	5	100	4	2		6	0	0	0	0	1	1	80	4	40	2	3	2
322	24	28	1	1	2	4	19.2	6.28	3.64	41	8	2475	11	225	4409.000	8.20	12	4.84848	9	75	8	66.6667	7	58.3333	7	7	100	3	6		5	0	0	1	0	3	0	100	7	85.7143	6
323	30	36	1	1	1	10	20.8	4.76	4.62	46	14	1725	11	187.5	6779.000	9.10	23	13.3333	19	82.6087	19	82.6087	15	65.2174	16	14	93.3333	3	12	1	17	0	2	2	2	1	1	86.6667	13	80	12
324	30	30	1	1	2	6	16.8	13.03	4.19	54	4	2700	12	225	921.000	10.50	4	1.48148	4	100	4	100	4	100	4	4	100	2	2		3	0	0	0	0	0	0	50	2	25	1	3	2	1	1		1
325	39	42	1	1	2	4	17.9	10.59	7.27	32	11	2700	12	225	2164.000	7.60	11	4.07407	11	100	10	90.9091	6	54.5455	10	6	100	6	6		8	0	3	0	0	0	0	83.3333	5	50	3	3	2	1	1	1
326	26	28	1	1	1	4	21.6	5.08	12.33	20	15	1425	10	150	3718.000	9.70	32	22.4561	29	90.625	27	84.375	18	56.25	25	18	100	7	13	7	9	0	0	2	1	1	1	100	18	77.7778	14
327	30	30	1	1	1	3	19.1	9.57	3.04	21	5	2512.5	13	225	5893.000	13.60	7	2.78607	7	100	5	71.4286	4	57.1429	4	4	100	2	2		5	0	0	1	0	0	0	100	4	75	3	3	2	1	1		1
328	32	35	1	1	2	14	24.4	6.22	2.39	55	12	2250	10	225	1888.000	12.70	10	4.44444	9	90	9	90	9	90	9	9	100	4	9		8	0	0	0	0	1	0	100	9	100	9	3	2	1	1	1
329	30	35	1	1	2	1	21.5	5.83	4.72	36.31	5	2250	10	225	5157.000	10.40	9	4	9	100	9	100	9	100	9	9	100	1	7	2	6	0	0	0	0	0	0	100	9	77.7778	7	3	2
330	32	34	1	1	2	1	25.3	7.55	3.72	34	5	2025	9	225	2819.000	10.80	7	3.45679	3	42.8571	3	42.8571	3	42.8571	3	3	100	3	2		3	0	0	0	3	0	0	66.6667	2	33.3333	1	3	2	2	1	1
331	27	27	1	1	2	3	21.6	7.54	7.25	39	14	2700	12	225	2770.000	12.20	11	4.07407	11	100	10	90.9091	9	81.8182	10	9	100	3	4	1	9	0	1	0	0	0	0	100	9	66.6667	6	3	2	1	1		1
332	31	29	1	1	2	1	19.5	8.86	3.75	22	14	2025	9	225	2979.000	14.80	6	2.96296	5	83.3333	5	83.3333	4	66.6667	5	4	100	1	4		5	0	1	0	0	0	1	75	3	75	3	3	2
333	33	35	1	1	2	1	21.7	10.46	7.24	54	7	2475	13	225	7599.000	7.00	28	11.3131	28	100	28	100	20	71.4286	23	20	100	10	16	2	10	0	3	5	0	0	0	95	19	80	16
334	37	30	1	1	2	3	24.4	12.81	3.81	34	4	5025	19	225	306.000	13.20	2	0.39801	2	100	2	100	1	50	1	1	100				2	0	0	1	0	0	0	0	0	0	0	2	1
335	35	37	1	1	1	3	22	5.82	2.45	66	9	2250	10	225	1949.000	14.10	10	4.44444	9	90	7	70	6	60	6	6	100	2	3		6	0	1	0	1	0	0	83.3333	5	66.6667	4	3	2
336	29	30	1	1	2	1	20.9	8.98	2.26	20	7	3150	14	225	3431.000	9.90	5	1.5873	4	80	3	60	2	40	2	2	100				4	0	0	1	0	1	0	0	0	0	0	2	2
337	24	26	1	1	1	7	18.3	8.29	4.76	148	13	1350	9	150	4650.000	9.20	8	5.92593	8	100	8	100	7	87.5	7	7	100	2			4	0	0	1	0	0	0	100	7	57.1429	4	3	2	1	1		1
338	30	32	1	1	2	2	18.6	10.24	4.81	25	8	2250	10	225	2429.000	15.50	4	1.77778	3	75	3	75	2	50	2	2	100				3	0	0	1	0	0	1	0	0	0	0	2	2	2	1		1
339	29	32	1	1	2	1	23.7	8.33	13.89	63	13	1875	12	150	3112.000	12.70	11	5.86667	10	90.9091	10	90.9091	8	72.7273	7	7	87.5	1	4	1	7	0	1	1	0	1	0	87.5	7	75	6	3	2	1	1		1
340	25	28	1	1	1	2	19.5	6.86	2.42	27	17	2475	11	225	3869.000	14.10	11	4.44444	11	100	11	100	7	63.6364	8	7	100	2	5	2	9	0	1	3	0	0	0	100	7	100	7	3	2
341	36	40	1	1	2	4	18.7	6.89	6.11	24	5	2062.5	10	187.5	1727.000	9.60	5	2.42424	5	100	2	40	1	20	2	1	100				3	0	0	0	0	0	0	0	0	0	0	2	1
342	23	27	1	1	2	1	19.8	8.27	7.59	15	10	1650	11	150	3328.000	9.10	14	8.48485	12	85.7143	10	71.4286	5	35.7143	6	4	80	1	6		10	0	0	3	1	1	0	80	4	60	3	3	2	1	1		1
343	27	27	1	1	1	1	19.2	7.22	2.68	64	12	1875	10	187.5	3489.000	9.60	10	5.33333	10	100	10	100	9	90	10	9	100	2	4		7	0	0	0	0	0	0	55.5556	5	44.4444	4	3	2	2	1		1
344	28	31	1	1	1	7	20.4	7.17	2.3	17	14	1800	12	150	2685.000	11.90	6	3.33333	6	100	6	100	6	100	6	6	100	2	6		4	0	0	0	0	0	0	100	6	100	6	3	2	2	1		1
345	26	27	1	1	2	3	20.4	6.48	3.27	21	10	2737.5	13	187.5	5903.000	6.20	12	4.38356	12	100	12	100	7	58.3333	8	7	100	2	5	2	10	0	1	3	0	0	0	100	7	71.4286	5	3	2	2	1		1
346	28	27	1	1	1	2	20.9	7.05	5.08	53	16	1500	10	150	2426.000	7.40	12	8	12	100	12	100	12	100	12	12	100	6	11		11	0	0	0	0	0	0	100	12	91.6667	11	3	2	1	1		1
347	27	28	1	1	1	6	19	7.73	4.42	51	6	3150	14	225	1129.000	12.80	3	0.952381	3	100	3	100	1	33.3333	1	1	100				3	0	0	2	0	0	0	0	0	0	0	2	1	1	1		1
348	31	39	1	1	2	10	20.5	4.57	2.33	39	7	2475	11	225	7337.000	12.70	9	3.63636	8	88.8889	6	66.6667	5	55.5556	5	5	100	3	2		8	0	0	1	1	0	0	100	5	40	2	3	2	1	1
349	31	30	1	1	1	6	24.8	6.09	4.33	26	17	1800	12	150	1948.000	14.10	8	4.44444	5	62.5	4	50	4	50	4	4	100	1	4		3	0	0	0	0	3	0	100	4	100	4	3	2	1	1	1
350	28	25	1	1	2	1	21.9	5.77	6.75	52	12	1350	12	112.5	5337.000	13.70	11	8.14815	10	90.9091	10	90.9091	7	63.6364	8	7	100	1	7		9	0	0	2	1	0	0	100	7	100	7
351	33	34	1	1	2	6	23.4	6.89	5.01	43	11	1575	7	225	2143.000	8.90	7	4.44444	7	100	7	100	3	42.8571	6	3	100			5	6	0	0	1	0	0	0	100	3	0	0	3	2	1	1		1
352	31	36	1	1	1	7	17.5	4.27	4.05	40	14	1875	11	150	3387.000	11.00	17	9.06667	16	94.1176	15	88.2353	6	35.2941	12	6	100	2	2	9	14	0	2	3	0	1	0	100	6	50	3	3	2	2	1		1
353	25	26	1	1	1	3	19.5	5.84	2.43	60	14	1050	7	150	1267.000	9.30	5	4.7619	4	80	3	60	3	60	1	1	33.3333				3	0	0	0	1	0	0	0	0	0	0	2	1
354	32	31	1	1	1	6	23.1	6.7	5.2	35	9	2925	13	225	2063.000	9.00	5	1.7094	5	100	5	100	5	100	5	5	100	3	2		4	0	0	0	0	0	0	80	4	60	3	3	2
355	38	39	1	1	1	6	20.2	9.86	6.1	34	8	2925	13	225	2872.000	15.50	10	3.4188	10	100	10	100	6	60	9	6	100	1	4	1	10	0	0	1	0	0	0	100	6	66.6667	4	3	2	2	1		1
356	27	30	1	1	2	1	22.1	7.74	6.07	18	12	2400	11	225	3525.000	13.30	18	7.5	18	100	18	100	15	83.3333	15	15	100	11	9		18	0	0	3	0	0	0	100	15	53.3333	8	3	2	2	1		1
357	27	30	1	1	2	1	20.8	5.9	3.33	35	6	2025	9	225	2424.000	12.80	5	2.46914	5	100	4	80	2	40	3	2	100				4	0	0	1	0	0	0	0	0	0	0	2	2
358	34	40	1	1	2	1	23.7	7.66	3.65	24	4	2025	9	225	1490.000	8.30	5	2.46914	5	100	5	100	3	60	5	3	100	2	3		3	0	0	0	0	0	0	66.6667	2	66.6667	2	3	2	1	1		1
359	29	29	1	1	1	4	18.7	7.49	4.43	22	9	1762.5	10	187.5	4731.000	12.30	13	7.37589	11	84.6154	9	69.2308	6	46.1538	6	5	83.3333	5	1	1	8	0	2	1	0	0	1	83.3333	5	0	0	3	2
360	37	33	1	1	2	1	19.9	10.64	7.31	54	11	3150	14	225	3031.000	9.60	3	0.952381	3	100	3	100	3	100	3	3	100	1	3		3	0	0	0	0	0	0	100	3	100	3	3	2	2	1		1
361	31	36	1	1	2	6	22.4	6.25	7.46	26	9	1800	8	225	1274.000	9.20	8	4.44444	4	50	4	50	4	50	4	4	100	2			4	0	0	0	2	2	0	50	2	0	0	3	2
362	35	36	1	1	1	7	19	6.66	6.84	13	9	2400	11	225	3938.000	9.90	14	5.83333	14	100	14	100	13	92.8571	13	13	100	10	7		13	0	0	1	0	0	0	92.3077	12	61.5385	8	3	2	1	1		1
363	31	26	1	1	2	2	16.8	17.11	6.6	40	11	2850	13	225	7025.000	10.10	11	3.85965	10	90.9091	10	90.9091	7	63.6364	8	7	100	3	2	1	9	0	1	2	0	0	0	71.4286	5	28.5714	2	3	2	1	1		1
364	22	26	1	1	2	2	23	6.54	4.99	51	20	1500	10	150	4175.000	9.40	12	8	12	100	12	100	9	75	10	9	100	5	6		8	0	1	2	0	0	0	88.8889	8	33.3333	3	3	2	1	1		1
365	31	32	1	1	2	7	19.5	4.9	1.82	26	18	1912.5	11	187.5	5905.000	12.50	9	4.70588	9	100	7	77.7778	5	55.5556	6	5	100	3	6		6	0	1	0	0	0	0	100	5	60	3	3	2	1	1		1
366	30	27	1	1	2	0.5	19	9.88	6.26	27	14	2175	11	150	2965.000	14.10	5	2.29885	5	100	5	100	1	20	4	1	100				5	0	0	1	0	0	0	0	0	0	0	2	1
367	32	34	1	1	2	2	20.5	5.92	2.4	31	12	1200	9	150	2940.000	8.70	11	9.16667	6	54.5455	6	54.5455	4	36.3636	5	4	100	2	2	1	5	0	0	1	3	1	1	100	4	50	2	3	2	1	1		1
368	25	38	1	1	2	1	20.4	7.12	5.35	61.2	10	2962.5	18	112.5	2081.000	12.40	11	3.71308	10	90.9091	9	81.8182	9	81.8182	9	9	100	3	6	1	8	0	0	0	1	0	0	100	9	55.5556	5	3	2	1	1	1
369	29	27	1	1	2	4	21.4	7.53	10.76	72	9	2250	10	225	4365.000	12.20	15	6.66667	14	93.3333	14	93.3333	11	73.3333	12	9	81.8182	6	7		12	0	2	1	1	0	0	63.6364	7	36.3636	4	3	2
370	31	27	1	1	2	3	19.3	13.72	7.08	41	5	2925	13	225	2233.000	11.30	7	2.39316	7	100	7	100	6	85.7143	6	6	100	4	2	1	7	0	0	1	0	0	0	66.6667	4	50	3	3	2
371	30	26	1	1	1	4	18.9	5.4	6.32	36	13	1350	9	150	6908.000	12.20	19	14.0741	11	57.8947	11	57.8947	9	47.3684	9	9	100	9	1		11	0	0	2	1	8	0	88.8889	8	22.2222	2
372	30	30	1	1	1	1	22.2	4.83	2.64	115.43	7	2475	11	225	4808.000	13.30	9	3.63636	9	100	9	100	9	100	9	9	100	3	7		9	0	0	0	0	0	0	100	9	66.6667	6	3	2
373	25	27	1	1	2	1	21.9	5.74	5.62	41	17	1350	9	150	6329.000	10.40	14	10.3704	14	100	14	100	11	78.5714	12	11	100	2	6	2	12	0	1	2	0	0	0	90.9091	10	72.7273	8
374	29	30	1	1	2	2	24.2	5.97	2.35	17	15	1350	9	150	1347.000	11.70	8	5.92593	7	87.5	7	87.5	7	87.5	6	6	85.7143	5	1		6	0	0	0	0	1	0	71.4286	5	14.2857	1	3	2	1	1		1
375	24	27	1	1	2	2	21.7	6.02	4.49	20	13	1650	11	150	2581.000	9.10	8	4.84848	8	100	8	100	4	50	6	4	100	1	4	2	8	0	0	2	0	0	0	100	4	100	4	3	2	1	1		1
376	29	29	1	1	1	5	18.1	11.48	7.38	50	19	2700	12	225	4654.000	9.80	6	2.22222	6	100	6	100	6	100	5	5	83.3333	4	3		5	0	0	0	0	0	0	83.3333	5	50	3	3	2	1	1		1
377	30	31	1	1	2	3	19.3	4.11	2.51	50	8	2025	9	225	3331.000	11.40	15	7.40741	11	73.3333	10	66.6667	9	60	10	9	100	2	10		10	0	1	0	3	0	1	100	9	100	9	3	2	2	1		1
378	29	36	1	1	1	5	18.2	8.13	6.87	27	8	2700	12	225	4549.000	10.00	5	1.85185	5	100	5	100	3	60	4	3	100	2	2	1	4	0	0	1	0	0	0	100	3	66.6667	2	3	2
379	29	29	1	1	1	3	21.3	3.42	6.4	64	16	2325	13	225	6442.000	7.40	2	0.860215	2	100	2	100	2	100	2	2	100				2	0	0	0	0	0	0	0	0	0	0	2	2	1	1	1
380	29	29	1	1	1	1	17.9	5.86	6.76	57	9	2250	10	225	4350.000	10.30	12	5.33333	10	83.3333	8	66.6667	4	33.3333	6	4	100	4	5		10	0	3	1	1	1	0	75	3	75	3	3	2	1	1
381	23	24	1	1	1	4	18.1	9.21	3.28	34	16	1650	11	150	3954.000	6.30	12	7.27273	12	100	11	91.6667	11	91.6667	10	10	90.9091	3	7	2	9	0	0	0	0	0	0	90.9091	10	63.6364	7	3	2
382	31	31	1	1	2	3	18.3	6.53	3.22	59	7	2025	9	225	4043.000	14.00	12	5.92593	10	83.3333	9	75	9	75	9	9	100	7	5		5	0	0	0	1	1	0	100	9	55.5556	5	3	2	1	1		1
383	25	32	1	1	1	4	22.6	9.62	3.16	32	11	2250	10	225	3205.000	13.20	6	2.66667	6	100	6	100	2	33.3333	5	2	100				5	0	2	1	0	0	0	0	0	0	0	2	2
384	30	27	1	1	2	0.5	20.7	5.36	3.29	15	17	1500	10	150	4780.000	9.60	15	10	12	80	12	80	7	46.6667	9	7	100	2	6	2	9	0	0	3	3	0	0	100	7	85.7143	6
385	32	35	1	1	2	4	25.5	5.2	2.92	26	15	1650	11	150	3460.000	15.40	15	9.09091	13	86.6667	10	66.6667	9	60	10	9	100	3	5		7	0	0	0	0	0	1	77.7778	7	66.6667	6	3	2	1	1		1
386	33	34	1	1	2	4	18.9	9.89	2.51	25	7	2700	12	225	3308.000	10.40	7	2.59259	7	100	7	100	4	57.1429	7	4	100		5	1	5	0	0	0	0	0	0	100	4	100	4	3	2	1	1		1
387	26	26	1	1	2	6	19.6	8.68	2.35	35	12	2250	12	187.5	4880.000	10.40	15	6.66667	12	80	10	66.6667	7	46.6667	8	7	100	2	6	1	12	0	1	2	1	2	0	100	7	85.7143	6	3	2	2	1		1
388	29	30	1	1	2	3	23.9	5.04	3.13	37	8	2700	12	225	5897.000	7.60	22	8.14815	19	86.3636	19	86.3636	13	59.0909	14	13	100	4	7		14	0	0	5	1	2	0	100	13	92.3077	12	3	2
389	28	31	1	1	2	0.7	19.5	9.75	7.62	58	10	2062.5	10	187.5	4529.000	12.20	13	6.30303	12	92.3077	12	92.3077	9	69.2308	10	9	100	2	6	3	12	0	0	2	0	0	1	100	9	77.7778	7	3	2	2	1		1
390	27	30	1	1	1	3	20.8	5.2	3.43	33	7	2700	12	225	4997.000	6.30	16	5.92593	12	75	12	75	11	68.75	11	11	100	2	9	1	12	0	0	1	2	2	0	100	11	100	11	3	2
391	26	26	1	1	2	1	18.4	6.89	4.62	27	16	1650	11	150	4881.000	14.40	22	13.3333	19	86.3636	19	86.3636	10	45.4545	12	10	100	4	9	1	15	0	0	7	0	2	1	100	10	70	7	3	2	1	1		1
392	31	36	1	1	1	8	22.5	7.62	5.79	26	10	1650	11	150	4898.700	10.80	16	9.69697	15	93.75	14	87.5	12	75	14	12	100	4	8	1	15	0	1	0	0	1	0	100	12	66.6667	8	3	2
393	34	37	1	1	2	3	21	17.52	3.1	93	8	3150	14	225	4719.000	17.70	12	3.80952	9	75	9	75	8	66.6667	9	8	100	5	5		7	0	1	0	0	0	1	87.5	7	50	4	3	2	2	1		1
394	34	34	1	1	2	3	23.2	8.22	3.85	93	9	2475	11	225	1896.000	8.80	7	2.82828	6	85.7143	6	85.7143	6	85.7143	6	6	100	2	4		5	0	0	0	0	0	1	100	6	83.3333	5	3	2
395	35	38	1	1	2	1	20	11.37	3.6	85	7	2250	10	225	1028.000	8.60	4	1.77778	4	100	3	75	3	75	4	3	100	1	3		3	0	0	0	0	0	0	100	3	66.6667	2	3	2	1	1		1
396	32	32	1	1	2	5	22.2	7.3	5.64	101	10	2475	11	225	3143.000	12.50	12	4.84848	12	100	11	91.6667	10	83.3333	10	9	90	1	8	2	7	0	0	0	0	0	0	90	9	70	7	3	2	1	1		1
397	34	35	1	1	1	13	26.4	6.78	5.63	18	12	2925	13	225	1781.000	14.30	5	1.7094	5	100	5	100	5	100	5	5	100	3	4		5	0	0	0	0	0	0	100	5	80	4	3	2	2	1		1
398	24	32	1	1	1	3	24.4	5	3.86	20.93	7	2475	11	225	2434.000	18.90	9	3.63636	8	88.8889	7	77.7778	6	66.6667	6	6	100	4	1	1	6	0	0	1	0	0	1	100	6	66.6667	4	3	2	1	1		1
399	29	35	1	1	1	5	20.5	9.27	2.55	33	10	1800	8	225	5139.000	12.50	14	7.77778	12	85.7143	12	85.7143	6	42.8571	11	6	100	3		8	9	0	0	1	1	1	0	83.3333	5	0	0
400	26	31	1	1	2	5	18.7	5.24	5.2	36	17	1800	12	187.5	7426.000	9.60	25	13.8889	25	100	25	100	20	80	22	20	100	2	12	4	23	0	0	3	0	0	0	100	20	85	17
401	33	34	1	1	2	3	20.8	8	3.52	27	9	2700	12	225	2072.000	12.70	13	4.81481	13	100	13	100	10	76.9231	13	10	100	6	7		12	0	2	0	0	0	0	90	9	50	5	3	2	1	1		1
402	27	29	1	1	2	2	22.6	4.22	4.15	33	16	2025	9	225	3631.000	7.70	19	9.38272	19	100	18	94.7368	12	63.1579	13	11	91.6667	2	9	1	16	0	1	4	0	0	0	91.6667	11	91.6667	11	3	2	2	1		1
403	32	34	1	1	1	3	18.6	7.8	3.94	53	8	2700	12	225	1988.000	11.90	5	1.85185	5	100	4	80	4	80	4	4	100	1	3		5	0	0	0	0	1	0	100	4	50	2	3	2	2	1		1
404	33	34	1	1	2	4	20.2	16.47	6.06	10	6	2700	12	225	1604.000	12.70	8	2.96296	7	87.5	5	62.5	5	62.5	6	5	100	1	2	1	4	0	0	0	0	0	0	100	5	100	5	3	2	1	1	1
405	32	34	1	1	2	1	17.4	7.02	3.29	66	7	1800	12	150	4399.000	8.20	8	4.44444	8	100	8	100	7	87.5	7	7	100	2	5	2	6	0	0	1	0	0	0	100	7	57.1429	4	3	2	1	1		1
406	28	32	1	1	2	2	20.3	6.88	2.68	40	14	2025	9	225	4441.000	15.10	9	4.44444	9	100	9	100	8	88.8889	8	8	100	4	6	1	9	0	0	1	0	0	0	100	8	87.5	7	3	2	2	1	1
407	25	24	1	1	1	3	22	5.19	3.74	34	8	2025	9	225	1563.000	10.10	10	4.93827	10	100	10	100	6	60	10	6	100	3	4	4	10	0	0	0	0	0	0	100	6	66.6667	4	3	2	1	1		1
408	24	31	1	1	1	4	18.5	7.02	5.54	28	9	1500	10	150	1653.000	11.30	10	6.66667	10	100	6	60	4	40	5	4	100	1	4		7	0	0	1	0	0	0	75	3	75	3	3	2	2	1		1
409	30	31	1	1	2	5	24.8	7.98	2.54	21	10	2475	11	225	216.000	14.30	6	2.42424	2	33.3333	1	16.6667	1	16.6667	1	1	100				1	0	0	0	4	0	0	0	0	0	0	2	1
410	30	32	1	1	1	8	20.7	11.42	3.6	19	8	2475	11	225	2043.000	10.70	1	0.40404	1	100	1	100	1	100	1	1	100				1	0	0	0	0	0	0	0	0	0	0	2	1
411	31	32	1	1	2	9	17.4	11.18	5.4	55	4	2475	11	225	3307.000	10.80	5	2.0202	5	100	5	100	5	100	5	5	100	1	4	1	5	0	0	0	0	0	0	100	5	80	4	3	2	1	1		1
412	24	38	1	1	2	5	20	6.52	3.06	16	13	1687.5	9	187.5	2721.000	7.60	12	7.11111	12	100	11	91.6667	10	83.3333	10	10	100	2	6	2	7	0	1	0	0	0	0	100	10	90	9	3	2	1	1		1
413	30	30	1	1	1	2	21.2	8.14	10.84	38	13	1837.5	9	225	9982.000	14.90	30	16.3265	30	100	29	96.6667	20	66.6667	22	19	95	7	12	3	20	0	3	5	0	0	0	95	19	80	16
414	32	35	1	1	2	3	19.7	6.9	4.01	36	10	2550	13	225	8988.000	11.30	20	7.84314	19	95	19	95	13	65	13	12	92.3077	5	7	1	16	0	0	5	0	0	1	92.3077	12	61.5385	8
415	30	36	1	1	2	7	20.3	8.02	4.13	36	12	1800	12	150	1900.000	13.70	11	6.11111	11	100	11	100	10	90.9091	10	9	90	6	4		11	0	0	0	0	0	0	60	6	20	2	3	2	1	1		1
416	36	35	1	1	1	6	22.7	8.45	3.02	40	7	2250	10	225	486.000	10.80	3	1.33333	3	100	2	66.6667	2	66.6667	2	2	100				3	0	0	0	0	0	0	0	0	0	0	2	2	1	1		1
417	35	36	1	1	2	6	22.2	7.17	4.85	21	14	2062.5	11	187.5	2940.000	14.50	17	8.24242	9	52.9412	9	52.9412	3	17.6471	8	3	100	1	4	2	9	0	0	1	0	6	1	100	3	100	3	3	2	2	1		1
418	34	39	1	1	2	3	20.9	7.28	10.42	24	16	1800	12	150	1898.000	10.20	8	4.44444	5	62.5	3	37.5	3	37.5	3	3	100	1	2		3	0	0	0	1	1	1	100	3	100	3	3	2
419	30	35	1	1	1	5	18	6.13	3.74	43	8	2325	13	150	4310.000	11.70	12	5.16129	12	100	12	100	10	83.3333	10	10	100	5	4	2	8	0	0	2	0	0	0	100	10	90	9	3	2	1	1		1
420	28	29	1	1	1	7	19.4	9.41	5.03	43	11	2700	12	225	2854.000	11.40	13	4.81481	10	76.9231	7	53.8462	6	46.1538	6	5	83.3333	4	4		6	0	1	0	2	1	0	66.6667	4	50	3	3	2	1	1		1
421	30	32	1	1	2	2	24.7	6.03	13.8	58	13	2025	9	225	3997.000	10.40	7	3.45679	7	100	6	85.7143	6	85.7143	6	6	100	4	3		4	0	0	0	0	0	0	83.3333	5	66.6667	4	3	2	2	1		1
422	35	39	1	1	2	2	20.3	7.99	5.4	85	12	2700	12	225	4296.000	7.90	8	2.96296	7	87.5	7	87.5	6	75	6	6	100	4	2		6	0	0	1	0	1	0	100	6	33.3333	2	3	2	2	1		1
423	34	34	1	1	2	6	17.6	7.12	10.76	29	11	2062.5	11	187.5	2457.000	10.60	8	3.87879	8	100	7	87.5	4	50	4	4	100	1	3		8	0	1	2	0	0	0	100	4	75	3	3	2	2	1		1
424	29	32	1	1	2	2	18.9	8.6	4.19	46	8	2700	12	225	3309.000	7.40	8	2.96296	8	100	8	100	7	87.5	7	7	100	4	5		7	0	0	1	0	0	0	100	7	71.4286	5	3	2	1	1		1
425	34	38	1	1	2	6	23.3	5.83	5.65	44	10	1875	10	187.5	5807.000	11.10	16	8.53333	11	68.75	6	37.5	4	25	5	4	100	2	3	1	8	0	0	1	2	2	0	100	4	75	3	3	2	2	1		1
426	32	34	1	1	2	4	20.1	6.13	11.57	59	10	1875	10	225	9577.000	10.40	28	14.9333	26	92.8571	26	92.8571	16	57.1429	19	16	100	5	5	1	24	0	2	7	0	1	1	100	16	87.5	14
427	29	30	1	1	1	6	19.8	7.17	6.08	51	11	2475	11	225	2298.000	11.50	9	3.63636	8	88.8889	8	88.8889	5	55.5556	6	5	100	1	3	1	5	0	1	2	0	0	1	80	4	60	3	3	2	2	1		1
428	30	32	1	1	2	8	17.6	7	7.03	54	13	2925	13	225	4647.000	10.70	19	6.49573	14	73.6842	14	73.6842	6	31.5789	10	6	100	2	4	4	10	0	1	4	1	4	0	100	6	66.6667	4	3	2	1	1		1
429	33	34	1	1	2	4	25.7	4.1	4.12	31	12	1800	12	150	2737.000	13.70	14	7.77778	10	71.4286	5	35.7143	4	28.5714	4	4	100		3	1	6	0	0	1	2	2	0	100	4	100	4	3	2	1	1
430	27	27	1	1	2	1	23.7	5.68	3.42	17	9	2250	10	225	1637.000	9.80	10	4.44444	9	90	9	90	7	70	8	6	85.7143	6	5		9	0	1	0	0	1	0	85.7143	6	57.1429	4	3	2
431	30	34	1	1	2	2	24	6.78	5.68	31	10	2700	12	225	4844.000	9.00	13	4.81481	13	100	13	100	10	76.9231	10	9	90	2	8		13	0	0	2	0	0	0	90	9	90	9	3	2	2	1		1
432	36	36	1	1	2	12	25.6	7.37	3.98	44	6	3375	15	225	346.000	7.20	5	1.48148	3	60	2	40	2	40	2	2	100				3	0	0	0	0	2	0	0	0	0	0	2	2	1	1	1
433	28	41	1	1	2	2	20.8	7.87	4.6	16.16	8	2475	11	225	1590.000	9.30	5	2.0202	4	80	3	60	2	40	2	2	100				2	0	0	1	0	0	1	0	0	0	0	2	2	2	1		1
434	30	32	1	1	1	4	23.4	9.61	3.78	54	7	2925	13	225	1020.000	11.00	5	1.7094	5	100	5	100	2	40	2	2	100				4	0	2	1	0	0	0	0	0	0	0	2	2
435	35	35	1	1	2	2	21	5.88	3.25	70	12	1350	6	225	1259.000	8.00	7	5.18519	7	100	7	100	4	57.1429	6	4	100	6	1		6	0	2	1	0	0	0	25	1	25	1	3	1
436	29	29	1	1	2	2	20.3	7.37	4.82	39	11	2250	10	225	4207.000	12.50	14	6.22222	11	78.5714	10	71.4286	9	64.2857	9	9	100	5	5		8	0	0	1	1	2	0	100	9	66.6667	6	3	2	1	1		1
437	30	35	1	1	1	10	19	6.97	4.35	28	16	1800	12	150	7601.000	11.90	19	10.5556	18	94.7368	16	84.2105	11	57.8947	12	10	90.9091	2	10	1	14	0	2	3	0	0	1	90.9091	10	90.9091	10	3	2	1	1		1
438	35	48	1	1	2	1	22.6	8.08	3.45	45	7	2925	13	225	846.000	14.30	7	2.39316	7	100	6	85.7143	6	85.7143	6	6	100	2	5		6	0	0	0	0	0	0	83.3333	5	83.3333	5	3	2	2	1		1
439	32	35	1	1	2	1	19.3	7.32	8.01	37	11	1500	10	150	1195.000	9.60	2	1.33333	2	100	2	100	2	100	2	2	100				2	0	0	0	0	0	0	0	0	0	0	2	2
440	29	34	1	1	2	2	16.7	9.59	5.23	34	6	2475	11	225	1728.000	14.90	3	1.21212	3	100	3	100	1	33.3333	3	1	100				3	0	0	0	0	0	0	0	0	0	0	2	1
441	24	28	1	1	2	4	21.9	4.97	6.35	62	10	1350	9	150	4930.000	11.80	16	11.8519	15	93.75	15	93.75	10	62.5	12	9	90	2	8	3	13	0	0	2	0	0	1	90	9	90	9	3	2	1	1		1
442	36	35	1	1	2	1	24.2	8.67	5.21	14	5	3600	16	225	364.000	11.10	2	0.555556	2	100	2	100	1	50	2	1	100				2	0	0	0	0	0	0	0	0	0	0	2	1	1	1
443	24	30	1	1	1	2	18.9	4.54	5.24	20	13	1350	9	150	4861.000	10.00	14	10.3704	8	57.1429	8	57.1429	7	50	8	7	100	7	2		6	0	1	0	2	4	0	100	7	28.5714	2	3	2	1	1		1
444	28	34	1	1	2	2	21.4	7.44	6.3	84	12	2700	12	225	6865.000	9.50	24	8.88889	21	87.5	21	87.5	17	70.8333	17	17	100	7	12		19	0	0	4	1	2	0	94.1176	16	76.4706	13
445	30	33	1	1	1	7	18.4	6.32	3.37	81	6	2700	12	225	1683.000	9.80	6	2.22222	5	83.3333	5	83.3333	5	83.3333	5	5	100	1	3		5	0	0	0	0	0	0	80	4	80	4	3	2	1	1		1
446	36	36	1	1	2	12	23.4	6.3	4.65	49	11	2250	10	225	4387.000	8.90	22	9.77778	21	95.4545	21	95.4545	9	40.9091	18	9	100	2	12	5	21	0	0	3	0	0	1	100	9	100	9
447	30	35	1	1	1	7	20.5	7.64	6.29	50	9	2475	11	225	1809.000	13.30	6	2.42424	5	83.3333	5	83.3333	3	50	3	3	100	1	2		5	0	0	2	0	1	0	100	3	100	3	3	2	1	1		1
448	35	34	1	1	2	5	19.9	6.66	2.15	37	9	2025	9	225	2746.000	14.50	9	4.44444	9	100	8	88.8889	3	33.3333	3	3	100	3	2		8	0	2	3	0	0	0	100	3	66.6667	2	3	2
449	31	29	1	1	2	2	21.8	7.72	13.58	17	9	2250	10	225	2274.000	10.10	3	1.33333	3	100	2	66.6667	1	33.3333	1	1	100				3	0	0	1	0	0	0	0	0	0	0	2	1	1	1	1
450	25	31	1	1	1	5	17	10.33	7.23	40	5	1800	12	150	2412.000	7.80	8	4.44444	7	87.5	7	87.5	6	75	7	6	100	1	4	1	7	0	0	0	1	0	0	66.6667	4	66.6667	4	3	2	2	1		1
451	33	33	1	1	1	5	22.6	9.1	4.3	18	10	2475	11	225	4007.000	12.90	23	9.29293	23	100	20	86.9565	17	73.913	18	17	100	4	12	1	17	0	0	2	0	0	0	94.1176	16	70.5882	12	3	2	2	1		1
452	26	27	1	1	2	0.5	23.5	5.94	1.38	41	7	2475	11	225	850.000	12.60	5	2.0202	5	100	5	100	3	60	3	3	100		3		5	0	0	2	0	0	0	100	3	100	3	3	2	1	1		1
453	29	29	1	1	2	1	24	8.48	6.96	59	10	2250	10	225	4207.000	12.30	11	4.88889	8	72.7273	8	72.7273	7	63.6364	6	6	85.7143		1		7	0	0	1	1	1	1	85.7143	6	85.7143	6	3	2	1	1		1
454	33	36	1	1	2	8	19.5	9.61	5.1	69	7	2250	12	187.5	2147.000	8.80	12	5.33333	7	58.3333	5	41.6667	4	33.3333	4	4	100	1	2		5	0	0	1	0	5	0	100	4	100	4	3	2
455	28	31	1	1	1	7	20.6	6.01	3.77	47	8	2700	12	225	3736.000	14.60	19	7.03704	15	78.9474	15	78.9474	12	63.1579	13	11	91.6667	10	7		12	0	2	1	1	3	0	91.6667	11	58.3333	7	3	2	2	1		1
456	29	28	1	1	2	1	21.4	6.64	3.86	45	7	2475	11	225	4054.000	9.40	16	6.46465	16	100	16	100	11	68.75	13	11	100	6	8	1	12	0	1	3	0	0	0	100	11	81.8182	9	3	2	1	1		1
457	30	36	1	1	2	2	24.3	2.76	3.14	33	18	2400	13	150	1509.000	11.00	8	3.33333	7	87.5	8	100	3	37.5	3	3	100		1		6	0	0	5	1	0	0	100	3	100	3	3	2	2	1		1
458	27	28	1	1	2	1	21.8	8.16	14.23	57	13	2362.5	13	187.5	1072.000	7.00	8	3.38624	8	100	8	100	8	100	8	8	100	3	7	1	7	0	0	0	0	0	0	100	8	75	6	3	2	2	1		1
459	27	26	1	1	2	2	21.3	3.99	2.9	39	9	2700	12	225	4666.000	15.40	11	4.07407	11	100	8	72.7273	4	36.3636	5	4	100		2	1	7	0	0	3	0	0	0	75	3	25	1	3	2
460	31	34	1	1	2	8	19.5	5.8	11.13	351	12	2062.5	11	187.5	5949.000	11.20	20	9.69697	19	95	17	85	9	45	11	9	100	8	5		17	0	2	5	0	1	0	100	9	11.1111	1
461	28	30	1	1	2	1	20	6.51	5.6	50	10	2475	11	225	4592.000	8.00	19	7.67677	18	94.7368	18	94.7368	10	52.6316	10	10	100	4	6		14	0	0	8	0	1	0	80	8	40	4	3	2
462	28	35	1	1	1	5	18.3	10.34	15.53	53	15	1275	7	150	2080.000	10.30	7	5.4902	6	85.7143	5	71.4286	4	57.1429	5	4	100	1	4	1	4	0	0	0	1	0	0	100	4	75	3	3	2
463	26	29	1	1	1	2	19.5	9.66	2.64	74	5	2925	13	225	2449.000	9.00	5	1.7094	5	100	5	100	3	60	4	3	100	1	2	1	5	0	0	1	0	0	0	100	3	66.6667	2	3	2	1	1		1
464	25	24	1	1	1	3	20.5	4.79	3.9	55	19	1462.5	10	150	5435.000	10.40	32	21.8803	30	93.75	28	87.5	14	43.75	17	13	92.8571	6	10	3	26	0	0	10	0	2	0	92.8571	13	50	7	3	2	1	1		1
465	30	33	1	1	1	4	20.5	8.28	3.97	25	7	2025	9	225	3117.000	9.40	10	4.93827	9	90	9	90	8	80	9	8	100	1	6	2	8	0	1	0	0	0	1	100	8	100	8	3	2
466	38	40	1	1	1	3	16.8	10.19	6.36	36	8	2700	12	225	3912.000	12.10	9	3.33333	7	77.7778	7	77.7778	7	77.7778	7	7	100	4	2		5	0	0	0	1	1	0	42.8571	3	28.5714	2	3	2
467	36	40	1	1	2	7	19.1	9.01	3.42	18	9	2700	12	225	3660.000	8.80	7	2.59259	6	85.7143	5	71.4286	5	71.4286	5	5	100	2	3		5	0	0	0	1	0	0	80	4	40	2	3	2	1	1		1
468	30	41	1	1	2	1	18	8.91	5.09	48	11	2250	10	225	4931.000	12.40	16	7.11111	15	93.75	14	87.5	9	56.25	12	9	100	2	5	2	11	0	0	2	0	0	1	88.8889	8	66.6667	6	3	2
469	33	32	1	1	2	6	23.7	8.02	3.57	37	5	2925	13	225	660.000	10.90	2	0.683761	2	100	2	100	2	100	2	2	100				2	0	0	0	0	0	0	0	0	0	0	2	2	1	1		1
470	29	29	1	1	2	2	18.4	7.28	4.09	37	14	1500	10	150	1507.000	9.70	12	8	8	66.6667	7	58.3333	6	50	7	6	100	2	5	1	7	0	0	0	2	2	0	100	6	83.3333	5	3	2	1	1		1
471	23	24	1	1	1	6	19.5	7.89	7.6	28	21	1500	9	150	1171.000	13.20	11	7.33333	11	100	8	72.7273	7	63.6364	7	7	100	2	4	1	8	0	0	1	0	0	0	100	7	57.1429	4	3	2	1	1		1
472	28	42	1	1	2	5	20.3	7.68	5.5	49	8	2100	12	150	1198.000	11.10	7	3.33333	6	85.7143	5	71.4286	5	71.4286	5	5	100	1	3	1	5	0	0	0	1	0	0	80	4	40	2	3	2	1	1		1
473	27	29	1	1	1	7	20.5	8.71	5.71	20	15	1650	11	150	3419.000	14.80	8	4.84848	7	87.5	7	87.5	6	75	7	6	100	3	6		5	0	1	0	1	0	0	100	6	83.3333	5	3	2	2	1		1
474	39	40	1	1	1	3	19.1	6.97	8.12	79	5	2700	12	225	1929.000	14.50	6	2.22222	6	100	6	100	4	66.6667	5	4	100		4	1	6	0	0	1	0	0	0	100	4	100	4	3	2
475	29	29	1	1	2	5	18.3	8.32	5.77	43	7	2962.5	15	187.5	2549.000	17.00	21	7.08861	19	90.4762	19	90.4762	13	61.9048	14	13	100	8	6		16	0	1	4	2	0	0	92.3077	12	61.5385	8	3	2	1	1		1
476	26	28	1	1	2	4	20.9	7.2	6.59	24	8	2250	10	225	3878.000	12.30	8	3.55556	7	87.5	7	87.5	6	75	6	6	100	1	3	1	7	0	0	1	1	0	0	83.3333	5	66.6667	4	3	2
477	29	40	1	1	2	8	20.7	6.09	5.42	37	13	1650	11	150	2142.000	14.50	18	10.9091	16	88.8889	15	83.3333	12	66.6667	12	12	100	5	7	1	13	0	0	3	0	1	1	91.6667	11	75	9	3	2
478	27	31	1	1	1	4	21.6	6.6	7.41	63	20	1462.5	10	150	11478.000	11.00	27	18.4615	25	92.5926	22	81.4815	13	48.1481	20	12	92.3077	5	10	2	16	0	1	1	0	0	1	92.3077	12	61.5385	8
479	29	29	1	1	1	4	26.7	5.27	3.27	18	20	1200	8	150	2767.000	7.40	22	18.3333	22	100	15	68.1818	13	59.0909	13	12	92.3077	4	9	2	11	0	1	1	0	0	0	92.3077	12	30.7692	4	3	2	1	1		1
480	31	30	1	1	2	4	25	3.52	1.94	68	13	2325	11	187.5	6803.000	13.50	13	5.5914	7	53.8462	6	46.1538	3	23.0769	4	3	100		2	1	6	0	1	2	0	1	1	66.6667	2	0	0	3	2
481	25	34	1	1	2	1	21.2	5.46	4.74	38	10	1350	9	150	5262.000	12.00	13	9.62963	12	92.3077	12	92.3077	10	76.9231	9	9	90	3	1		11	0	1	1	0	0	1	60	6	30	3	3	2
482	33	33	1	1	2	6	20.7	8.93	2.17	48	9	2700	12	225	2865.000	12.50	13	4.81481	12	92.3077	12	92.3077	9	69.2308	10	9	100	5	4	1	10	0	1	2	1	0	0	88.8889	8	44.4444	4	3	2	1	1		1
483	36	43	1	1	1	7	22	7.83	3.15	101	8	1800	8	225	1899.000	10.60	9	5	6	66.6667	6	66.6667	6	66.6667	6	6	100	3	5		4	0	0	0	2	0	1	100	6	66.6667	4	3	2	1	1		1
484	27	32	1	1	2	9	23.1	9.46	3.67	48	7	2850	13	225	4308.000	8.90	17	5.96491	15	88.2353	14	82.3529	4	23.5294	9	4	100	1	2	5	11	0	1	5	1	0	1	100	4	75	3	3	2
485	30	37	1	1	2	7	20.3	6.55	5.77	53	18	1687.5	9	187.5	2136.000	7.00	12	7.11111	11	91.6667	11	91.6667	7	58.3333	9	7	100	2	7	1	9	0	0	2	1	0	0	100	7	71.4286	5	3	2	1	1
486	30	34	1	1	2	2	21.7	9	8.33	14	6	2925	13	225	1390.000	9.40	6	2.05128	6	100	6	100	5	83.3333	5	5	100	4	3	1	4	0	0	1	0	0	0	100	5	60	3	3	2	2	1		1
487	30	30	1	1	1	4	22	6.3	4.64	37	6	1800	8	225	2886.000	9.90	9	5	9	100	4	44.4444	1	11.1111	2	1	100	2			6	0	0	2	0	0	0	0	0	0	0
488	36	42	1	1	1	1	19.5	4.49	2.84	73.9	3	2475	11	225	2583.000	11.40	6	2.42424	4	66.6667	4	66.6667	3	50	3	3	100	1	2		4	0	0	1	1	1	0	100	3	100	3	3	2
489	35	39	1	1	2	2	21.9	11.65	10.32	57	5	2700	12	225	2450.000	10.50	7	2.59259	6	85.7143	5	71.4286	2	28.5714	2	2	100				3	0	0	3	0	1	0	0	0	0	0	2	2
490	30	33	1	1	1	7	27.3	5.79	4.75	30	20	2550	12	187.5	1267.000	10.40	12	4.70588	11	91.6667	7	58.3333	6	50	7	6	100	4	3		6	0	0	0	0	1	0	100	6	66.6667	4	3	2	1	1	1
491	34	36	1	1	2	3	19.5	7.23	5.29	62	5	2475	11	225	3181.000	11.10	8	3.23232	7	87.5	7	87.5	5	62.5	6	5	100	4	2		6	0	1	1	0	0	1	80	4	40	2	3	2
492	26	31	1	1	1	2	17.4	6.72	4.01	41	12	1950	13	150	6670.000	7.40	13	6.66667	11	84.6154	10	76.9231	7	53.8462	6	6	85.7143	1	4	1	10	0	0	3	0	2	0	85.7143	6	71.4286	5
493	38	39	1	1	2	6	17.5	6.86	5.21	39	14	1425	11	150	3679.000	12.20	14	9.82456	14	100	14	100	9	64.2857	11	9	100	2	8	3	12	0	0	3	0	0	0	100	9	88.8889	8	3	2	1	1		1
494	34	37	1	1	2	2	22.1	4.33	3.31	14	7	2475	11	225	3067.000	11.30	14	5.65657	12	85.7143	12	85.7143	8	57.1429	8	8	100		5	1	11	0	0	4	0	2	0	75	6	62.5	5	3	2
495	32	41	1	1	1	3	19.1	7.46	3.81	58	5	2475	11	225	2641.000	17.80	18	7.27273	15	83.3333	15	83.3333	11	61.1111	10	9	81.8182	4	2		12	0	1	2	2	0	1	45.4545	5	9.09091	1	3	2	2	1		1
496	36	38	1	1	2	16	22	7.85	9.5	28	12	2175	12	187.5	10180.000	13.20	25	11.4943	24	96	24	96	4	16	4	4	100	2	1		14	0	0	20	0	1	0	100	4	50	2
497	24	23	1	1	1	2	21.4	6.38	2.56	51	11	2137.5	13	187.5	2867.000	12.00	13	6.08187	11	84.6154	11	84.6154	9	69.2308	10	9	100	3	8	1	11	0	1	1	1	1	0	100	9	88.8889	8	3	2	2	1		1
498	31	33	1	1	2	4	20.7	10.89	3.7	62	9	2025	9	225	1062.000	15.30	8	3.95062	6	75	5	62.5	4	50	4	4	100	1	3		5	0	1	0	2	0	0	100	4	100	4	3	2	1	1		1
499	30	37	1	1	2	5	22.8	7.18	2.85	27	6	2437.5	12	225	1146.000	8.30	8	3.28205	8	100	7	87.5	6	75	5	5	83.3333	3	2		4	0	0	1	0	0	0	83.3333	5	16.6667	1	3	2	2	1		1
500	34	31	1	1	2	0.7	20.7	5.93	3.89	31	12	2250	10	225	2335.000	11.10	9	4	8	88.8889	8	88.8889	7	77.7778	7	7	100	3	4		4	0	0	1	0	1	0	100	7	85.7143	6	3	2	2	1		1
501	29	30	1	1	1	4	17.4	10.53	7.01	112	3	1875	10	187.5	2765.000	14.30	10	5.33333	9	90	7	70	6	60	7	6	100	2			7	0	0	0	0	1	0	100	6	66.6667	4	3	2	1	1	1
502	27	26	1	1	2	1	19.5	6.35	3.55	40	17	1350	6	150	3656.000	10.50	12	8.88889	11	91.6667	11	91.6667	11	91.6667	11	11	100	7	4	1	11	0	0	0	0	1	0	100	11	54.5455	6	3	2	1	1		1
503	26	27	1	1	2	2	23.7	5.16	2.39	40	19	1350	9	150	2901.000	15.10	13	9.62963	10	76.9231	9	69.2308	7	53.8462	8	7	100	3	3	1	6	0	0	1	3	0	0	100	7	85.7143	6	3	2	2	1		1
504	30	32	1	1	1	4	21.2	7.84	2.39	29	11	2250	10	225	2809.000	12.80	10	4.44444	10	100	10	100	3	30	9	3	100	3	6	1	10	0	0	1	0	0	0	66.6667	2	0	0	3	2	1	1	1
505	34	36	1	1	2	4	20.9	9.16	2.84	75	7	2925	13	225	2059.000	10.60	11	3.76068	11	100	11	100	8	72.7273	11	8	100	3	8		11	0	2	0	0	0	0	87.5	7	87.5	7	3	2	2	1		1
506	27	31	1	1	2	1	21.9	7.33	6.42	21	8	2400	12	150	4268.000	9.10	9	3.75	7	77.7778	7	77.7778	5	55.5556	5	5	100	1	5		6	0	0	2	1	1	0	100	5	80	4	3	2	1	1		1
507	35	39	1	1	2	7	20.5	7.7	7.7	70.25	13	1537.5	9	150	2052.000	6.30	9	5.85366	9	100	8	88.8889	1	11.1111	6	1	100				7	0	2	1	0	0	0	0	0	0	0	2	1
508	28	29	1	1	1	5	21.6	6.38	4.62	36	15	2325	12	150	5033.000	17.30	21	9.03226	21	100	20	95.2381	11	52.381	15	11	100	8	4		19	0	1	5	0	0	0	81.8182	9	72.7273	8	3	2	1	1		1
509	30	31	1	1	2	9	22.1	8.4	3.88	29	10	1875	10	187.5	924.000	11.40	6	3.2	6	100	6	100	5	83.3333	5	5	100	5	3		6	0	0	1	0	0	0	100	5	20	1	3	2
510	28	30	1	1	1	1	17.5	7.17	4.11	25	7	2625	13	150	3628.000	8.30	7	2.66667	7	100	6	85.7143	5	71.4286	6	5	100	3	1		4	0	0	0	0	0	0	80	4	60	3	3	2	1	1		1
511	39	41	1	1	2	2	22.9	2.44	2.74	60	9	3225	17	150	1000.000	9.60	7	2.17054	5	71.4286	5	71.4286	5	71.4286	5	5	100	2	3		4	0	0	0	1	1	0	80	4	80	4	3	2	1	1		1
512	31	36	1	1	2	4	20.2	7.17	1.49	42	8	2062.5	10	225	5102.000	11.10	18	8.72727	16	88.8889	16	88.8889	12	66.6667	13	12	100	5	9		14	0	0	3	0	0	1	100	12	66.6667	8	3	2
513	34	32	1	1	2	1	19.5	7.06	6.13	104.9	10	2250	12	187.5	1706.000	75.00	12	5.33333	11	91.6667	11	91.6667	9	75	11	9	100	4	6		9	0	2	0	0	1	0	88.8889	8	88.8889	8	3	2	2	1		1
514	31	34	1	1	2	8	20	5.9	6.53	21	20	1425	11	150	2652.000	9.40	10	7.01754	3	30	3	30	2	20	3	2	100				2	0	0	0	3	2	1	0	0	0	0	2	2	1	1	1
515	34	35	1	1	2	8	20.1	9.42	4.9	36	8	2250	10	225	1696.000	13.30	9	4	7	77.7778	7	77.7778	7	77.7778	7	7	100	7	1		5	0	0	0	1	0	1	100	7	14.2857	1	3	2	2	1		1
516	34	35	1	1	2	1	22.4	7.19	4.02	28	12	2250	10	225	1766.000	9.00	7	3.11111	6	85.7143	6	85.7143	5	71.4286	6	5	100	4	5		5	0	1	0	1	0	0	100	5	80	4	3	2	1	1	1
517	27	27	1	1	2	4	18.7	6.23	4.8	37	14	1500	9	150	2981.000	11.50	12	8	10	83.3333	10	83.3333	10	83.3333	10	10	100	3	5		7	0	0	0	2	0	0	70	7	20	2	3	2
518	35	41	1	1	1	14	21.2	7.38	2.86	40	7	2250	10	225	4334.000	10.30	15	6.66667	10	66.6667	9	60	7	46.6667	6	6	85.7143	2	1	1	7	0	0	2	1	4	0	57.1429	4	14.2857	1	3	2
519	28	31	1	1	1	5	21.7	7	5.42	64	12	2700	12	225	2188.000	11.80	12	4.44444	12	100	12	100	5	41.6667	10	5	100		4	2	8	0	0	2	0	0	0	100	5	80	4	3	2	1	1		1
520	33	32	1	1	1	6	19.7	7.35	2.58	73	9	2475	11	225	1593.000	14.90	7	2.82828	5	71.4286	5	71.4286	5	71.4286	5	5	100		2		5	0	0	0	2	0	0	100	5	80	4	3	2	2	1		1
521	37	33	1	1	2	4	22.4	10.33	3.44	47	4	2475	11	225	850.000	8.70	6	2.42424	6	100	6	100	4	66.6667	6	4	100	4	1		4	0	1	0	0	0	0	50	2	25	1	3	2	1	1		1
522	33	39	1	1	2	12	22.3	8.08	3.01	58	7	2475	11	225	2117.000	7.50	6	2.42424	6	100	6	100	5	83.3333	5	5	100	2	3		6	0	0	1	0	0	0	80	4	80	4	3	2
523	37	37	1	1	1	6	26	8.15	3.71	98	8	3375	15	225	1510.000	14.40	8	2.37037	8	100	8	100	6	75	8	6	100	6	3		7	0	1	0	0	0	0	100	6	33.3333	2	3	2
524	33	36	1	1	2	8	28.8	5.82	3.72	53	16	3787.5	18	187.5	2224.000	12.70	12	3.16832	12	100	12	100	9	75	10	9	100	1	9		11	0	0	2	0	0	0	100	9	88.8889	8	3	2
525	28	25	1	1	1	2	18	8.97	7.14	50	16	1725	11	150	2776.000	9.10	13	7.53623	11	84.6154	11	84.6154	8	61.5385	10	8	100	5	6		9	0	2	1	1	0	1	100	8	100	8	3	2	1	1		1
526	26	26	1	1	2	2	18.4	4.73	3	28	16	1350	9	150	2340.000	9.70	18	13.3333	10	55.5556	10	55.5556	6	33.3333	9	6	100		4	2	9	0	0	1	1	6	1	83.3333	5	66.6667	4	3	2	1	1		1
527	28	27	1	1	2	1	18.2	9.64	8.22	44	11	2400	12	187.5	4142.000	11.50	12	5	9	75	9	75	7	58.3333	9	7	100	4	6		8	0	0	0	0	0	1	100	7	71.4286	5	3	2	1	1		1
528	37	40	1	1	1	6	18.6	4.51	4.42	87.45	10	2250	10	225	3415.000	10.90	9	4	8	88.8889	7	77.7778	6	66.6667	5	5	83.3333	2	3	1	5	0	0	1	1	0	0	83.3333	5	83.3333	5	3	2	1	1		1
529	29	36	1	1	2	0.8	22.2	6.02	2.56	63	8	2700	12	225	2456.000	10.80	11	4.07407	6	54.5455	6	54.5455	5	45.4545	5	5	100	1	4		6	0	0	1	4	1	0	80	4	60	3	3	2	1	1		1
530	26	28	1	1	1	3	17.7	6.49	4.58	81	7	2700	12	225	3536.000	6.60	8	2.96296	5	62.5	2	25	2	25	2	2	100				3	0	0	0	1	2	0	0	0	0	0	2	2	1	1		1
531	31	33	1	1	2	3	18.7	8.67	5.25	36	11	2250	10	225	1466.000	12.80	3	1.33333	3	100	2	66.6667	1	33.3333	2	1	100				2	0	1	0	0	0	0	0	0	0	0	2	1
532	33	35	1	1	2	1	24.6	5.44	4.06	27	8	2700	12	225	1466.000	8.50	8	2.96296	6	75	5	62.5	5	62.5	4	4	80	1	1		5	0	0	0	0	1	0	40	2	40	2	3	2
533	39	40	1	1	2	4	19.9	7.06	2.62	29	10	2250	10	225	5051.000	15.10	9	4	7	77.7778	7	77.7778	4	44.4444	4	4	100	2	2		6	0	0	3	0	0	1	100	4	100	4	3	2
534	36	37	1	1	2	0.5	21.4	4.83	3.55	54	9	2700	12	225	2587.000	15.50	12	4.44444	12	100	12	100	11	91.6667	11	10	90.9091	4	8	1	10	0	0	0	0	0	0	90.9091	10	72.7273	8	3	2	2	1	1
535	29	32	1	1	1	2	18.4	5.75	4.45	38	9	2062.5	10	187.5	4973.000	15.50	7	3.39394	7	100	7	100	5	71.4286	5	5	100	3	4		5	0	0	2	0	0	0	100	5	100	5	3	2	2	1		1
536	25	27	1	1	1	3	17.7	9.48	5.6	21	14	2550	13	150	3906.000	13.10	9	3.52941	6	66.6667	6	66.6667	5	55.5556	6	5	100	2	4	1	4	0	1	0	0	1	1	100	5	60	3	3	2
537	31	29	1	1	1	4	21.3	10.31	7.88	15	5	3150	14	225	2080.000	13.30	5	1.5873	5	100	5	100	4	80	4	4	100	1	3		4	0	0	1	0	0	0	100	4	50	2	3	2
538	30	26	1	1	2	1	19.5	6.54	3.08	27	11	2400	12	187.5	4113.000	8.80	16	6.66667	13	81.25	13	81.25	10	62.5	12	10	100	4	7	2	8	0	1	1	2	1	0	100	10	70	7	3	2	1	1		1
539	30	35	1	1	2	0.7	23.7	5.86	1.93	52	8	3150	14	225	3388.000	9.40	11	3.49206	10	90.9091	10	90.9091	5	45.4545	9	5	100		1	6	9	0	0	1	0	0	1	100	5	80	4	3	2	1	1		1
540	27	28	1	1	1	1	19.9	6.22	4.29	38	20	1762.5	11	150	7290.000	9.50	16	9.07801	15	93.75	12	75	9	56.25	10	9	100	6	6		13	0	0	2	0	1	0	100	9	88.8889	8
541	35	33	1	1	2	1	23.7	6.38	2.46	27	8	2250	10	225	1443.000	8.90	6	2.66667	6	100	6	100	4	66.6667	4	4	100		3	1	5	0	0	2	0	0	0	100	4	100	4	3	2	1	1	1
542	25	28	1	1	1	4	22.1	8.06	5.31	27	10	2250	10	225	3407.000	11.20	12	5.33333	9	75	8	66.6667	7	58.3333	8	7	100		6	2	9	0	0	0	1	1	1	100	7	100	7	3	2	2	1		1
543	27	29	1	1	2	3	20.7	7.86	11.68	31	17	2550	17	150	1676.000	11.90	1	0.392157	1	100	1	100	1	100	1	1	100				1	0	0	0	0	0	0	0	0	0	0	2	1	1	1	1
544	28	33	1	1	1	6	26.8	5.55	3.15	36	17	2475	11	225	2030.000	12.00	6	2.42424	6	100	6	100	4	66.6667	6	4	100	1	4		5	0	0	0	0	0	0	100	4	25	1	3	2	2	1		1
545	27	29	1	1	2	4	16	6.8	4.64	59	10	2250	10	225	924.000	7.00	3	1.33333	2	66.6667	2	66.6667	2	66.6667	2	2	100				1	0	0	0	1	0	0	0	0	0	0
546	37	38	1	1	1	10	23.1	6.92	1.96	58	10	2250	10	225	2232.000	8.30	7	3.11111	5	71.4286	4	57.1429	2	28.5714	2	2	100				3	0	0	2	1	1	0	0	0	0	0	2	2	1	1		1
547	22	30	1	1	1	1	19.4	5.64	8.58	11	15	1725	10	150	7804.000	9.80	20	11.5942	16	80	16	80	14	70	15	13	92.8571	7	10		12	0	1	0	0	4	0	92.8571	13	64.2857	9
548	32	31	1	1	2	6	19.4	7.32	7.19	48	12	2287.5	11	187.5	3240.000	11.00	16	6.99454	11	68.75	11	68.75	9	56.25	9	9	100	2	4		8	0	0	2	0	2	1	88.8889	8	66.6667	6	3	2	2	1		1
549	35	30	1	1	2	2	24	5.81	2.51	10	9	2925	13	225	2075.000	11.70	6	2.05128	6	100	6	100	5	83.3333	6	5	100	2	6		5	0	0	0	0	0	0	100	5	100	5	3	2	1	1		1
550	28	29	1	1	2	0.7	17	7.25	4.04	18	15	1800	11	150	6920.000	10.90	23	12.7778	21	91.3043	20	86.9565	16	69.5652	17	15	93.75	11	10	1	12	0	1	2	1	1	0	81.25	13	56.25	9
551	33	34	1	1	1	6	22.6	5.68	3.12	26	7	1875	9	225	4281.000	9.50	23	12.2667	19	82.6087	18	78.2609	6	26.087	11	6	100	8	4		9	0	5	5	0	1	1	66.6667	4	33.3333	2
552	37	36	1	1	2	1	19.5	6.33	3.4	29	12	2250	10	225	2279.000	18.40	8	3.55556	5	62.5	4	50	1	12.5	1	1	100				4	0	2	1	1	2	0	0	0	0	0	2	1	1	1	1
553	28	29	1	1	2	6	23.4	8.25	4.78	13	10	2250	10	225	1127.000	13.00	7	3.11111	6	85.7143	5	71.4286	3	42.8571	4	3	100	3	2		3	0	0	1	0	0	1	66.6667	2	66.6667	2	3	2	1	1		1
554	36	37	1	1	2	8	25	6.79	3.94	32	10	2025	9	225	633.000	12.50	5	2.46914	5	100	5	100	5	100	5	5	100	3	3		5	0	0	0	0	0	0	100	5	80	4	3	2	2	1		1
555	27	29	1	1	1	1	20.8	5.62	5.13	35	14	1987.5	10	225	12811.000	9.00	19	9.55975	15	78.9474	15	78.9474	13	68.4211	14	12	92.3077	7	2		9	0	2	0	0	0	1	53.8462	7	7.69231	1
556	38	39	1	1	2	4	21.6	4.69	4.01	30	14	2062.5	11	187.5	8735.000	22.40	18	8.72727	17	94.4444	17	94.4444	9	50	17	9	100	3	11	5	17	0	0	0	0	1	0	100	9	100	9	3	2
557	28	26	1	1	2	1	22.8	5.99	2.86	17	10	3150	14	225	4309.000	15.50	13	4.12698	13	100	13	100	7	53.8462	9	7	100			3	13	0	0	4	0	0	0	100	7	71.4286	5	3	2
558	32	35	1	1	1	8	19.5	7.62	5.89	73	12	2025	9	225	5012.000	11.00	4	1.97531	4	100	4	100	1	25	4	1	100				3	0	1	0	0	0	0	0	0	0	0	2	1	1	1		1
559	30	30	1	1	2	7	21	8.5	4.83	34	9	2700	12	225	3103.000	12.00	4	1.48148	4	100	4	100	1	25	2	0	0				4	0	0	1	0	0	0	0	0	0	0	2	2	1	1		1
560	28	30	1	1	2	6	20	5.82	4.97	37	14	1612.5	8	187.5	4980.000	7.40	15	9.30233	15	100	15	100	10	66.6667	11	9	90	3	5	3	15	0	1	3	0	0	0	90	9	60	6	3	2	1	1		1
561	30	31	1	1	1	11	22.3	7.2	11.24	47	15	1800	8	225	4463.000	9.50	17	9.44444	16	94.1176	14	82.3529	12	70.5882	11	11	91.6667		9	2	12	0	1	1	0	1	0	91.6667	11	75	9	3	2	1	1		1
562	30	31	1	1	1	6	22.2	8.45	2.75	49	9	2700	12	225	1944.000	11.60	6	2.22222	6	100	6	100	5	83.3333	6	5	100	3	3	2	6	0	0	0	0	0	0	100	5	60	3	3	2	2	1		1
563	33	33	1	1	2	3	22.8	6.32	4.25	51	7	2287.5	11	187.5	3483.000	9.50	9	3.93443	8	88.8889	8	88.8889	8	88.8889	8	8	100	3	4	1	8	0	0	0	0	0	0	100	8	62.5	5	3	2
564	24	26	1	1	1	2	21.3	8.3	15.25	93	11	1837.5	10	187.5	10303.000	9.50	25	13.6054	24	96	22	88	18	72	19	18	100	1	16	2	20	0	1	3	0	1	0	100	18	88.8889	16
565	28	30	1	1	1	1	24	8.97	3.77	17	15	2962.5	14	187.5	1359.000	9.10	7	2.36287	7	100	4	57.1429	4	57.1429	4	4	100	1	3	1	5	0	0	0	0	0	0	100	4	100	4	3	2	1	1		1
566	29	30	1	1	2	2	22.8	7.85	5.11	29	14	2962.5	14	187.5	5443.000	10.80	13	4.38819	13	100	9	69.2308	8	61.5385	8	8	100	2	5		8	0	0	1	0	0	0	87.5	7	50	4
567	28	29	1	1	1	5	19.2	7.86	4.13	37	8	2925	13	225	4824.000	14.00	12	4.10256	11	91.6667	11	91.6667	10	83.3333	11	10	100	1	9		11	0	1	0	1	0	0	90	9	90	9	3	2	1	1		1
568	33	38	1	1	1	5	18.9	8.94	7.2	50	11	2287.5	11	187.5	3182.000	17.00	10	4.37158	7	70	6	60	4	40	4	4	100		1	3	6	0	0	2	1	0	1	100	4	50	2	3	2	2	1		1
569	32	34	1	1	1	9	19.2	10.06	2.88	26	9	3150	14	225	3865.000	8.80	5	1.5873	5	100	4	80	3	60	3	3	100		3		5	0	0	1	0	0	0	100	3	100	3	3	2
570	27	37	1	1	2	1	24.6	6.9	4.27	12	10	2700	12	225	4564.000	17.20	14	5.18519	13	92.8571	12	85.7143	9	64.2857	8	8	88.8889	1	6		12	0	0	3	0	1	0	66.6667	6	66.6667	6	3	2	2	1		1
571	30	30	1	1	1	4	22.4	9.25	7.55	33	11	2250	10	225	4890.000	12.90	11	4.88889	9	81.8182	8	72.7273	4	36.3636	6	4	100	3	4		5	0	1	2	1	0	1	100	4	75	3	3	2	1	1		1
572	30	29	1	1	2	0.8	24.6	6.35	3.93	35	5	2475	11	225	3737.000	9.50	12	4.84848	11	91.6667	8	66.6667	6	50	7	6	100	3	4	2	8	0	0	1	0	0	1	83.3333	5	50	3	3	2	2	1		1
573	29	29	1	1	1	4	18	11.25	7.41	64	19	3075	17	150	4020.000	13.70	16	5.20325	13	81.25	11	68.75	7	43.75	10	7	100	3	5	2	8	0	1	1	2	0	1	100	7	85.7143	6	3	2	1	1		1
574	26	29	1	1	2	2	23.2	7.3	5.16	23	20	2025	11	187.5	7007.000	9.60	15	7.40741	10	66.6667	6	40	5	33.3333	4	4	80	1	3	1	5	0	0	1	0	0	1	80	4	80	4	3	2	1	1		1
575	29	29	1	1	1	3	20.4	7.28	3.09	66	10	2475	11	225	1374.000	10.00	5	2.0202	5	100	5	100	5	100	2	2	40	1			3	0	0	0	0	0	0	0	0	0	0
576	28	28	1	1	2	2	18.1	7.09	3.58	19	11	2550	13	150	3301.000	14.10	8	3.13725	8	100	7	87.5	5	62.5	6	5	100	6	2		7	0	1	1	0	0	0	100	5	40	2	3	2
577	32	36	1	1	1	3	20.4	7.77	22.02	51	14	1875	10	187.5	3641.000	12.50	14	7.46667	10	71.4286	7	50	6	42.8571	7	6	100	3	5		5	0	0	0	0	0	0	100	6	83.3333	5
578	28	28	1	1	2	1	20.5	6.73	7.37	8	6	2475	11	225	3215.000	10.80	10	4.0404	9	90	9	90	9	90	9	9	100	1	5	1	8	0	0	0	1	0	0	77.7778	7	66.6667	6	3	2	2	1		1
579	31	34	1	1	1	3	16.8	9.32	4.72	42	15	2925	13	225	3134.000	14.30	5	1.7094	5	100	3	60	2	40	3	2	100				3	0	0	0	0	0	0	0	0	0	0	2	2	2	1		1
580	23	27	1	1	1	4	19	6.56	4.5	49	9	2175	10	225	6534.000	10.50	21	9.65517	18	85.7143	18	85.7143	13	61.9048	14	13	100	2	11		14	0	0	4	1	2	0	84.6154	11	69.2308	9
581	28	29	1	1	2	7	21.4	4.79	2.23	27	8	2925	13	225	4114.000	13.90	7	2.39316	7	100	6	85.7143	4	57.1429	6	4	100	2	2		5	0	2	0	0	0	0	100	4	75	3	3	2	2	1		1
582	25	33	1	1	2	1	22.3	5.62	4.39	28	16	1987.5	11	187.5	9014.000	8.00	21	10.566	18	85.7143	17	80.9524	15	71.4286	16	15	100	5	8	5	17	0	0	1	1	2	0	86.6667	13	26.6667	4
583	30	31	1	1	2	1	21.7	8.04	4.1	25	12	2475	11	225	2308.000	8.90	6	2.42424	6	100	6	100	3	50	6	3	100		5	1	6	0	0	0	0	0	0	100	3	100	3	3	2	2	1		1
584	35	42	1	1	1	8	20.9	9.73	2.47	41	9	2475	11	225	623.000	12.90	3	1.21212	2	66.6667	1	33.3333	1	33.3333	1	1	100	1			0	0	0	0	1	0	0	100	1	0	0	3	1
585	29	31	1	1	2	2	26.6	8.25	9.71	50	11	2700	12	225	4309.000	9.20	8	2.96296	6	75	6	75	4	50	4	4	100	1	2	1	6	0	0	2	0	0	1	75	3	75	3	3	2	1	1		1
586	38	40	1	1	2	7	19.8	16.42	7.63	28	6	2250	10	225	934.000	6.80	5	2.22222	5	100	5	100	5	100	4	4	80		4		5	0	0	0	0	0	0	80	4	80	4	3	2	1	1		1
587	29	32	1	1	2	1	19.4	4.88	2	39	12	2250	10	225	4544.000	10.30	10	4.44444	10	100	10	100	8	80	9	8	100	4	2	1	8	0	0	1	0	0	0	75	6	0	0	3	2
588	31	33	1	1	2	1	20.3	8.72	3.91	77	13	2062.5	10	187.5	3327.000	7.80	9	4.36364	9	100	9	100	9	100	9	9	100	2	5	1	8	0	0	0	0	0	0	88.8889	8	22.2222	2	3	2	2	1		1
589	30	33	1	1	2	1	23.7	6.92	5.02	3	10	3375	15	225	3178.000	11.60	9	2.66667	8	88.8889	8	88.8889	7	77.7778	7	7	100	3	5		8	0	0	1	0	0	1	100	7	42.8571	3	3	2	2	1		1
590	27	32	1	1	2	4	24	6.5	4.71	10	16	2000	10	200	8909.000	11.80	31	15.5	30	96.7742	29	93.5484	26	83.871	24	23	88.4615	11	6	2	20	0	1	2	1	0	0	50	13	23.0769	6
591	33	36	1	1	2	2	23.8	4.69	5.07	51	20	2100	12	187.5	2044.000	18.00	14	6.66667	11	78.5714	9	64.2857	8	57.1429	8	8	100		8		8	0	0	1	0	0	0	100	8	100	8	3	2
592	26	26	1	1	1	4	19.3	11.76	5.26	18	7	2475	11	225	2813.000	10.30	9	3.63636	6	66.6667	4	44.4444	4	44.4444	4	4	100	1	1		4	0	0	0	3	0	0	100	4	75	3	3	2	1	1		1
593	31	37	1	1	1	7	20.3	8.56	7.43	17	11	2625	12	225	3963.000	7.20	18	6.85714	15	83.3333	11	61.1111	11	61.1111	11	11	100	2	9	1	8	0	0	0	0	0	1	100	11	72.7273	8	3	2	2	1		1
594	33	37	1	1	1	9	17.7	5.92	4.71	49	10	2175	10	225	4639.000	13.90	13	5.97701	13	100	6	46.1538	4	30.7692	6	4	100	1	4	1	7	0	0	0	0	0	0	100	4	75	3	3	2	2	1		1
595	31	36	1	1	1	7	21.9	9.62	2.83	47	8	2700	12	225	2030.000	7.90	8	2.96296	7	87.5	7	87.5	4	50	3	3	75		2	1	5	0	0	3	0	0	0	75	3	50	2	3	2	2	1		1
596	30	34	1	1	1	7	21.6	8.53	6.13	54	14	2250	10	225	2621.000	10.00	12	5.33333	8	66.6667	6	50	5	41.6667	6	5	100	6			4	0	1	0	2	0	0	60	3	20	1	3	2	1	1		1
597	31	32	1	1	1	4	21.6	1.62	3.86	94.26	10	2700	12	225	3446.000	12.00	13	4.81481	13	100	11	84.6154	7	53.8462	8	7	100	2	6	1	13	0	0	3	0	0	0	100	7	85.7143	6	3	2	1	1
598	29	30	1	1	2	5	18.9	5.86	2.11	55	11	2475	11	225	1974.000	12.70	8	3.23232	8	100	8	100	4	50	6	4	100	1	4	1	7	0	0	2	0	0	0	100	4	75	3	3	2	1	1		1
599	27	28	1	1	1	3	21.4	5.81	6.99	12	11	2475	11	225	3149.000	13.60	22	8.88889	21	95.4545	19	86.3636	15	68.1818	19	15	100	1	13	5	17	0	2	0	0	0	0	93.3333	14	60	9
600	38	42	1	1	1	8	20.4	9.81	5.57	31	10	1800	8	225	3959.000	14.10	11	6.11111	11	100	4	36.3636	3	27.2727	3	3	100	2	1	1	2	0	0	1	0	0	0	66.6667	2	33.3333	1	3	2
601	21	26	1	1	1	4	18	3.34	5.7	54.1	12	1500	10	150	3547.000	12.30	17	11.3333	16	94.1176	15	88.2353	10	58.8235	14	10	100	6	5		9	0	4	1	0	1	0	90	9	70	7	3	2	1	1		1
602	36	38	1	1	1	9	21.5	8.5	5.37	43	6	2700	12	225	596.000	11.70	3	1.11111	3	100	3	100	3	100	3	3	100	1	1	1	2	0	0	0	0	0	0	100	3	66.6667	2	3	2
603	28	35	1	1	1	3	18.5	5.98	3.75	48	15	2700	12	225	2747.000	10.10	16	5.92593	16	100	16	100	7	43.75	13	6	85.7143	3	3	3	13	0	2	2	0	0	0	71.4286	5	57.1429	4	3	2	1	1		1
604	27	28	1	1	2	2	19.7	7.42	12.54	125	19	1725	11	150	4558.000	13.70	26	15.0725	25	96.1538	25	96.1538	17	65.3846	19	17	100	6	11		22	0	1	6	0	1	0	94.1176	16	88.2353	15
605	31	34	1	1	1	6	24.8	7.22	3.87	27	9	2475	11	225	2308.000	13.30	11	4.44444	11	100	11	100	8	72.7273	7	7	87.5		7		10	0	0	3	0	0	0	87.5	7	87.5	7	3	2	2	1		1
606	40	41	1	1	2	15	22	4.93	1.72	158	14	2250	10	225	2056.000	17.90	7	3.11111	7	100	7	100	6	85.7143	7	6	100	5	3		7	0	1	0	0	0	0	83.3333	5	50	3	3	2
607	38	49	1	1	2	1	23.1	11.93	2.98	22	8	3150	14	225	2090.000	9.00	10	3.1746	8	80	5	50	2	20	2	2	100				5	0	0	3	0	1	1	0	0	0	0	2	2	1	1		1
608	29	29	1	1	2	3	18.1	5.32	5.15	67	16	2212.5	12	187.5	8618.000	10.30	24	10.8475	20	83.3333	18	75	14	58.3333	14	14	100	8	10		19	0	0	4	0	2	1	100	14	78.5714	11
609	30	30	1	1	2	1	21.2	10.75	5.95	55	19	2925	13	225	3304.000	13.00	9	3.07692	5	55.5556	4	44.4444	3	33.3333	3	3	100	1	1		3	0	0	1	0	1	1	33.3333	1	0	0	3	1	1	1		1
610	29	32	1	1	1	5	23	6.66	2.21	48	14	1650	9	187.5	3839.000	9.90	9	5.45455	8	88.8889	8	88.8889	3	33.3333	6	3	100		1	5	7	0	1	1	1	0	0	100	3	33.3333	1
611	27	25	1	1	2	3	18.2	5.54	9.94	17	9	2625	12	225	7214.000	9.70	27	10.2857	26	96.2963	23	85.1852	17	62.963	20	17	100	12	12	2	23	0	1	3	0	1	0	100	17	58.8235	10
612	31	34	1	1	1	3	22.6	3.78	2.49	6	10	2700	12	225	919.000	6.50	5	1.85185	4	80	4	80	4	80	4	4	100	1	1		2	0	0	0	0	0	0	25	1	25	1	3	1
613	27	27	1	1	2	1	27.5	5.98	5.3	33	18	2850	14	187.5	1622.000	8.20	9	3.15789	7	77.7778	6	66.6667	5	55.5556	5	5	100	2	3	2	6	0	0	1	2	0	0	100	5	60	3	5	2	2	1		1
614	31	36	1	1	2	4	20.2	15.29	2.18	65	8	4425	16	225	828.000	15.80	5	1.12994	4	80	4	80	4	80	4	4	100		2	2	4	0	0	0	1	0	0	100	4	50	2	3	2	1	1		1
615	36	36	1	1	2	12	22.4	6.83	4.26	45	9	2250	10	225	2872.000	8.30	14	6.22222	12	85.7143	12	85.7143	9	64.2857	10	9	100	1	10		11	0	0	2	0	1	1	88.8889	8	66.6667	6	3	2	2	1		1
616	28	28	1	1	2	0.7	18.2	9.66	6.38	43	8	2287.5	11	187.5	1999.000	12.20	10	4.37158	9	90	9	90	7	70	7	7	100	3	1	3	7	0	0	2	1	0	0	100	7	0	0	3	2
617	34	36	1	1	2	7	20.8	7.51	5.83	43	6	2250	10	225	843.000	9.10	5	2.22222	5	100	4	80	3	60	3	3	100		3		5	0	0	1	0	0	0	100	3	100	3	3	2
618	29	33	1	1	2	1	19.9	10.45	7.18	52	14	2212.5	12	187.5	5318.000	10.10	24	10.8475	22	91.6667	15	62.5	11	45.8333	13	11	100	4	11	1	14	0	1	2	1	0	1	90.9091	10	81.8182	9	3	2	1	1		1
619	29	30	1	1	1	4	21.7	3.32	3.34	69	10	2700	12	225	2725.000	10.90	12	4.44444	12	100	10	83.3333	10	83.3333	10	10	100	2	5	4	7	0	0	0	0	0	0	100	10	80	8	3	2	1	1		1
620	31	32	1	1	2	3	19.6	5.23	3.75	25	13	2512.5	12	187.5	4179.000	10.60	15	5.97015	10	66.6667	9	60	5	33.3333	9	5	100	2	5	1	10	0	3	0	3	1	0	100	5	60	3	3	2	2	1	1
621	31	33	1	1	1	8	22.3	6.04	3.76	49	10	2925	13	225	3926.000	14.40	11	3.76068	10	90.9091	10	90.9091	8	72.7273	9	8	100	1	6	2	9	0	0	1	1	0	0	100	8	87.5	7	3	2	1	1		1
622	28	30	1	1	1	4	20.3	4.55	3.36	45	19	1537.5	11	150	4406.000	10.40	24	15.6098	21	87.5	18	75	11	45.8333	13	11	100	9	7	1	17	0	2	4	1	1	1	100	11	27.2727	3
623	31	35	1	1	2	6	23.6	9.16	3.53	31	10	2812.5	13	225	4998.000	11.00	20	7.11111	18	90	10	50	8	40	10	8	100	5	6		12	0	0	0	1	0	1	100	8	87.5	7
624	26	26	1	1	2	1	19.9	8.52	9.49	15	11	2812.5	15	187.5	3795.000	14.50	17	6.04444	15	88.2353	15	88.2353	13	76.4706	14	13	100	8	10		14	0	1	1	0	2	0	92.3077	12	53.8462	7	3	2	1	1		1
625	26	32	1	1	1	5	23.8	6.38	5.42	43	11	1350	9	150	1934.000	11.30	10	7.40741	8	80	7	70	5	50	6	5	100	1	6		5	0	1	1	0	1	1	100	5	100	5	3	2	1	1	1
626	32	36	1	1	2	4	20.7	5.4	3.59	43	14	1650	11	150	2682.000	12.30	18	10.9091	17	94.4444	16	88.8889	14	77.7778	14	14	100	5	6	2	14	0	1	1	1	0	0	92.8571	13	57.1429	8	3	2	2	1		1
627	27	27	1	1	2	4	20.3	5.02	7.81	44	17	1350	8	150	3209.000	15.60	19	14.0741	13	68.4211	11	57.8947	6	31.5789	7	6	100	4	2		9	0	1	4	2	3	1	100	6	50	3	3	2	1	1		1
628	30	34	1	1	2	1	23.4	6.72	9.54	4	14	1800	11	150	1334.000	19.00	7	3.88889	5	71.4286	4	57.1429	4	57.1429	4	4	100		4		4	0	0	0	2	0	0	100	4	100	4	3	2	2	1		1
629	22	30	1	1	2	0.5	21.7	6.06	3.8	22	12	2025	10	225	7337.000	12.40	25	12.3457	23	92	20	80	18	72	17	17	94.4444	4	15		18	0	0	2	1	1	0	88.8889	16	83.3333	15
630	26	25	1	1	2	3	24.6	8.21	5.38	15	9	2100	12	187.5	5151.000	9.00	18	8.57143	18	100	18	100	15	83.3333	15	15	100	1	14	1	16	0	0	3	0	0	0	100	15	93.3333	14
631	30	31	1	1	1	2	20	7.37	3.8	40	8	2475	11	225	957.000	11.90	5	2.0202	5	100	5	100	3	60	3	3	100		3		5	0	0	2	0	0	0	100	3	100	3	3	2	1	1		1
632	28	33	1	1	2	3	19.7	6.33	28.34	63	10	2025	9	225	2376.000	9.40	6	2.96296	4	66.6667	4	66.6667	3	50	3	3	100		3		2	0	0	1	2	0	0	100	3	100	3	3	2	1	1		1
633	33	31	1	1	1	4	23.3	3.01	5.8	18	20	1575	10	150	391.000	9.60	4	2.53968	4	100	4	100	4	100	4	4	100	1	4		3	0	0	0	0	0	0	100	4	100	4	3	2	1	1		1
634	36	41	1	1	2	2.5	19.7	10.17	4.68	41	8	2025	9	225	660.000	12.20	2	0.987654	2	100	2	100	2	100	2	2	100				1	0	0	0	0	0	0	0	0	0	0	2	2	1	1		1
635	33	34	1	1	1	3	23.1	6.1	2.33	41	15	2325	12	150	4053.000	13.70	15	6.45161	12	80	10	66.6667	10	66.6667	9	9	90	1	7	2	9	0	0	0	3	0	0	90	9	70	7	3	2	2	1		1
636	25	26	1	1	1	2	20.5	5.47	6.44	9	13	1875	13	150	4051.000	10.90	11	5.86667	10	90.9091	10	90.9091	7	63.6364	9	7	100		6	3	10	0	1	1	1	0	0	100	7	100	7	3	2
637	32	32	1	1	2	4	23	8.46	5.51	54	12	2250	10	225	2460.000	10.40	5	2.22222	5	100	5	100	3	60	3	3	100		2	1	4	0	0	2	0	0	0	100	3	100	3	3	2	2	1		1
638	27	26	1	1	2	1	16	6.97	4.07	35	14	1500	10	150	3265.000	10.00	14	9.33333	13	92.8571	13	92.8571	11	78.5714	12	11	100	1	8	2	12	0	1	1	0	1	0	100	11	81.8182	9	3	2	1	1		1
639	35	37	1	1	1	6	19.9	6.87	5.96	45	8	2475	11	225	899.000	16.00	6	2.42424	5	83.3333	5	83.3333	4	66.6667	5	4	100	1	4		5	0	1	0	1	0	0	100	4	75	3	3	2	1	1		1
640	33	35	1	1	2	10	23.6	6.41	4.41	56	20	2025	11	187.5	5980.000	12.80	10	4.93827	8	80	8	80	6	60	7	6	100		4	2	6	0	0	1	0	0	1	100	6	66.6667	4	3	2
641	31	32	1	1	2	6	22	7.2	6.15	44	8	2475	11	225	4339.000	14.00	12	4.84848	10	83.3333	9	75	6	50	7	6	100		5	2	8	0	0	2	1	1	0	100	6	83.3333	5	3	2	2	1		1
642	32	34	1	1	1	8	21.6	10.02	3.15	48	7	2250	10	225	1668.000	13.50	7	3.11111	6	85.7143	6	85.7143	3	42.8571	5	3	100	2			6	0	3	0	0	0	1	0	0	0	0
643	28	30	1	1	2	2	19.1	10.94	6.24	60	9	2700	12	225	2392.000	9.70	11	4.07407	11	100	11	100	11	100	11	11	100		5	4	10	0	0	0	0	0	0	100	11	63.6364	7	3	2	2	1		1
644	32	37	1	1	1	13	21.6	5.94	2.8	20	11	2700	12	225	1516.000	10.90	7	2.59259	7	100	5	71.4286	4	57.1429	5	4	100	1	4	1	5	0	1	0	0	0	0	100	4	50	2	3	2
645	33	33	1	1	2	3	22.7	4.83	2.82	20	13	1837.5	10	187.5	6382.000	13.10	11	5.98639	9	81.8182	9	81.8182	8	72.7273	8	8	100	5	6		9	0	0	1	2	0	0	100	8	50	4
646	30	33	1	1	2	3	19.1	8.95	3.93	50	14	2437.5	14	150	2353.000	11.10	14	5.74359	12	85.7143	12	85.7143	7	50	10	7	100	4	4	2	12	0	1	2	1	0	0	100	7	57.1429	4	3	2	2	1		1
647	32	33	1	1	2	4	19.3	6.1	7.67	30	7	2700	12	225	1200.000	11.20	8	2.96296	5	62.5	2	25	2	25	2	2	100				3	0	0	0	1	1	1	0	0	0	0
648	30	34	1	1	1	6	19.9	7.34	4.58	25	7	2475	11	225	977.000	11.50	7	2.82828	7	100	7	100	5	71.4286	6	5	100		5	1	7	0	0	1	0	0	0	100	5	80	4	3	2	2	1		1
649	34	36	1	1	2	5	20.7	7.07	1.97	63.77	7	2475	11	225	2914.000	10.60	9	3.63636	7	77.7778	7	77.7778	6	66.6667	6	6	100	2	3	1	7	0	0	1	0	2	0	100	6	66.6667	4	3	2	1	1		1
650	28	33	1	1	2	3	24.1	6.65	2.49	115	13	2775	14	150	1021.000	10.00	6	2.16216	6	100	5	83.3333	1	16.6667	5	1	100				6	0	0	0	0	0	0	0	0	0	0	2	1
651	32	35	1	1	2	11	21.3	8.31	4.1	41	7	2700	12	225	1923.000	15.00	8	2.96296	6	75	6	75	6	75	6	6	100	1	6		6	0	0	0	0	0	1	100	6	100	6	3	2	2	1		1
652	39	43	1	1	2	6	24	7.02	4.88	44.69	9	2250	10	225	3439.000	5.40	12	5.33333	9	75	9	75	7	58.3333	7	7	100	1	6	1	7	0	0	2	0	2	1	100	7	71.4286	5	3	2	1	1	1
653	31	31	1	1	2	3.5	24	7.67	2.89	19	9	2925	13	225	2441.000	10.70	10	3.4188	7	70	7	70	7	70	7	7	100	1	6	1	6	0	0	0	1	0	1	100	7	71.4286	5	3	2
654	36	37	1	1	2	8	23.9	4.66	5.65	35	12	1500	10	150	1229.000	10.60	8	5.33333	8	100	8	100	7	87.5	7	7	100	2	7		6	0	0	1	0	0	0	100	7	100	7	3	2	1	1		1
655	36	40	1	1	2	1	21.5	6.7	4.5	70.3	9	2925	13	225	2094.000	13.00	6	2.05128	4	66.6667	4	66.6667	2	33.3333	2	2	100				3	0	0	2	0	1	0	0	0	0	0	2	2
656	35	37	1	1	2	15	21.4	6.98	6	41	11	2925	13	225	2285.000	8.80	6	2.05128	6	100	5	83.3333	3	50	4	3	100	4	2		5	0	1	1	0	0	0	100	3	0	0	3	2
657	27	30	1	1	1	2	17.8	9.13	3.89	29.82	8	1500	10	150	1181.000	11.00	8	5.33333	8	100	8	100	6	75	7	6	100	2	4	2	8	0	0	1	0	0	0	100	6	100	6	3	2
658	35	34	1	1	2	6	22.3	7.87	6.24	40	9	3150	14	225	731.000	11.10	3	0.952381	3	100	3	100	2	66.6667	2	2	100				0	0	0	1	0	0	0	0	0	0	0	3	2	1	1		1
659	27	28	1	1	2	1	17.6	9.23	3.17	33	16	2100	11	150	783.000	12.50	15	7.14286	11	73.3333	6	40	4	26.6667	4	4	100	4	3		7	0	0	2	1	3	0	100	4	75	3	3	2	1	1		1
660	32	33	1	1	2	3	21.6	6.59	4.43	30	8	2925	13	225	744.000	13.80	6	2.05128	6	100	6	100	2	33.3333	4	2	100				6	0	0	2	0	0	0	0	0	0	0	2	2	1	1		1
661	28	33	1	1	1	2	24.4	22.99	7.19	55.5	17	1950	13	150	1765.000	11.10	8	4.10256	8	100	8	100	6	75	7	6	100		4	2	7	0	1	1	0	0	0	100	6	100	6	3	2	2	1		1
662	29	26	1	1	2	0.9	19.7	6.6	6.24	46	13	2250	12	187.5	3619.000	8.40	14	6.22222	12	85.7143	10	71.4286	9	64.2857	10	9	100	2	7	1	8	0	0	0	1	0	0	100	9	77.7778	7	3	2	2	1		1
663	33	33	1	1	1	3	20.2	4.76	5.62	56	14	1875	10	225	4722.000	8.60	22	11.7333	22	100	20	90.9091	11	50	12	11	100	7	6	1	9	0	2	7	0	0	0	90.9091	10	90.9091	10
664	23	27	1	1	1	3	18.2	6.21	4.76	34	12	1875	11	150	3329.000	12.10	18	9.6	15	83.3333	12	66.6667	11	61.1111	11	11	100	5	8		10	0	0	1	2	1	0	90.9091	10	63.6364	7
665	30	30	1	1	2	3	20.9	5.41	4.44	59	10	2475	11	225	2314.000	10.40	8	3.23232	8	100	8	100	7	87.5	7	7	100		6		7	0	0	1	0	0	0	100	7	100	7	3	2	1	1		1
666	30	34	1	1	1	3	23	7.41	2.47	39	12	2925	13	225	220.000	7.70	2	0.683761	2	100	2	100	2	100	2	2	100				2	0	0	0	0	0	0	0	0	0	0	2	2	1	1		1
667	28	31	1	1	2	3	23.4	6.85	3.82	16	13	2100	11	150	2498.000	11.50	6	2.85714	5	83.3333	4	66.6667	3	50	4	3	100		4		3	0	0	0	1	0	0	100	3	100	3	3	2	2	1		1
668	36	39	1	1	2	4	18.8	6.2	2.91	77.26	8	2700	12	225	3138.000	8.40	3	1.11111	3	100	2	66.6667	2	66.6667	2	2	100				2	0	0	0	0	0	0	0	0	0	0	2	2	2	1		1
669	27	30	1	1	1	4	22.4	4.24	3.06	48	20	1650	11	150	2590.000	10.40	20	12.1212	18	90	17	85	13	65	16	13	100	2	10	5	8	0	0	1	1	1	0	100	13	76.9231	10	3	2	2	1		1
670	30	36	1	1	2	10	17.1	5.48	4.96	48	21	1350	9	150	4111.000	8.90	13	9.62963	10	76.9231	7	53.8462	5	38.4615	5	5	100	2	1	3	8	0	0	2	0	2	1	100	5	20	1	3	2	1	1
671	31	34	1	1	2	1	22	5.44	5.21	12	19	2325	12	150	1988.000	6.80	9	3.87097	9	100	9	100	7	77.7778	9	7	100	2	6	2	8	0	1	0	0	0	0	100	7	85.7143	6	3	2	1	1		1
672	28	30	1	1	2	2	18.3	7.58	9.06	50	7	1800	12	150	3153.000	10.00	16	8.88889	15	93.75	11	68.75	10	62.5	11	10	100	5	6	2	9	0	0	0	0	0	0	100	10	80	8	3	2	2	1		1
673	36	38	1	1	2	1	19.5	6	6.26	36	14	2775	13	225	4340.000	7.40	12	4.32432	11	91.6667	11	91.6667	11	91.6667	11	11	100	3	8	1	7	0	0	0	1	0	0	90.9091	10	81.8182	9	3	2
674	31	36	1	1	1	6	19.1	8.62	5.68	21	9	3375	15	225	4433.000	13.20	9	2.66667	8	88.8889	8	88.8889	4	44.4444	4	4	100		1	3	6	0	0	4	0	0	0	100	4	25	1	3	2	2	1	1
675	28	29	1	1	2	1	21.9	5.28	4.36	56	11	2287.5	11	187.5	3152.000	7.70	11	4.80874	9	81.8182	9	81.8182	9	81.8182	9	9	100	2	9		9	0	0	0	0	0	1	100	9	100	9	3	2	1	1		1
676	35	36	1	1	2	5	23.5	4.49	2.1	35	7	2925	13	225	689.000	9.90	5	1.7094	5	100	4	80	4	80	4	4	100	1	2	1	4	0	0	0	0	0	0	100	4	50	2	3	2	1	1		1
677	26	27	1	1	1	7	22.5	7.63	5.49	34.87	11	2475	11	225	1750.000	8.40	8	3.23232	7	87.5	7	87.5	6	75	6	6	100	1	5		5	0	0	1	0	1	0	100	6	83.3333	5	3	1
678	24	27	1	1	1	6	19.6	7.32	1.81	26	10	2925	13	225	2764.000	11.70	8	2.73504	7	87.5	7	87.5	6	75	7	6	100	5	4		7	0	1	0	0	1	0	100	6	100	6	5	1	1	1		1
679	28	35	1	1	2	4	22.4	6.53	2.94	41	16	2250	12	187.5	2037.000	10.50	10	4.44444	7	70	7	70	7	70	7	7	100		5	2	5	0	0	0	2	1	0	100	7	85.7143	6	3	2	1	1		1
680	36	41	1	1	2	7	20.5	11.54	4.15	36	4	2700	12	225	1658.000	12.50	9	3.33333	7	77.7778	7	77.7778	6	66.6667	7	6	100	1	5	1	6	0	1	0	2	0	0	100	6	83.3333	5	3	2	2	1	1
681	29	30	1	1	2	2	19.1	9.9	4.2	35	11	2475	11	225	1625.000	10.90	8	3.23232	8	100	7	87.5	6	75	6	6	100	2	2	2	6	0	0	1	0	0	0	100	6	50	3	3	2	2	1		1
682	35	37	1	1	2	10	19.2	7.98	2.41	27	9	2475	11	225	2154.000	12.40	7	2.82828	6	85.7143	6	85.7143	6	85.7143	6	6	100	2	3		3	0	0	0	1	0	0	100	6	66.6667	4	3	2
683	26	28	1	1	1	4	26.5	6.23	11.16	38	13	4537.5	21	187.5	315.000	9.80	1	0.220386	1	100	1	100	1	100	1	1	100				1	0	0	0	0	0	0	0	0	0	0	2	1
684	34	34	1	1	2	13	23.1	7.39	4.16	32	8	2925	13	225	1260.000	11.80	12	4.10256	12	100	10	83.3333	8	66.6667	9	7	87.5	4	6	1	10	0	2	0	0	0	0	87.5	7	62.5	5	3	2	2	1	1
685	31	31	1	1	2	5	18.4	6.4	3.77	32	6	2512.5	12	187.5	2261.000	13.30	6	2.38806	6	100	6	100	5	83.3333	5	5	100	2	3	2	6	0	0	1	0	0	0	100	5	40	2	3	2	1	1		1
686	31	31	1	1	2	5	20.5	6.01	4.65	36	15	2925	13	225	4628.000	11.10	14	4.78632	14	100	14	100	9	64.2857	10	9	100	1	8		11	0	0	4	0	0	0	100	9	88.8889	8	3	2
687	30	32	1	1	2	5	20.8	8.11	5.75	32	11	2550	12	187.5	5089.000	11.10	20	7.84314	19	95	18	90	15	75	15	15	100	4	11	2	14	0	0	3	1	0	0	100	15	80	12	3	2	1	1		1
688	27	35	1	1	1	5	21	5.36	2.82	59	18	2325	14	150	1249.000	9.80	7	3.01075	6	85.7143	6	85.7143	6	85.7143	6	6	100		6		6	0	0	0	0	0	1	100	6	100	6	3	2	1	1		1
689	27	25	1	1	1	2	19.4	7.32	3.99	36	8	3375	15	225	4082.000	9.20	11	3.25926	11	100	11	100	5	45.4545	9	5	100	3	5	3	8	0	0	2	0	0	0	100	5	80	4	3	2	2	1		1
690	33	37	1	1	2	3	22.8	7.06	3.64	31	7	2925	13	225	2079.000	11.80	18	6.15385	17	94.4444	17	94.4444	15	83.3333	16	15	100	3	13	2	0	0	1	0	1	0	0	100	15	100	15	3	2	1	1		1
691	35	34	1	1	2	7	20.6	7.08	11.63	69	17	2925	13	225	5369.000	10.70	21	7.17949	20	95.2381	19	90.4762	16	76.1905	18	15	93.75	5	13	2	13	0	1	0	0	0	1	87.5	14	75	12	3	2	2	1		1
692	31	37	1	1	1	5	21	12.61	2.73	27	9	3150	14	225	1049.000	9.80	6	1.90476	5	83.3333	5	83.3333	5	83.3333	5	5	100		3	2	5	0	0	0	1	0	0	100	5	80	4	3	1
693	30	33	1	1	1	4	18.9	8.06	2.48	107	10	2475	13	150	973.000	12.00	8	3.23232	8	100	8	100	7	87.5	8	7	100	2	6	2	8	0	1	0	0	0	0	100	7	85.7143	6	3	2
694	30	31	1	1	2	2	19.9	4.86	4.86	47	12	1912.5	11	150	1672.000	9.60	10	5.22876	9	90	9	90	7	70	7	7	100		6	1	8	0	0	2	0	1	0	100	7	100	7	3	2	1	1		1
695	29	32	1	1	2	2	21.7	9.65	4.43	39	4	2475	11	225	2496.000	10.10	8	3.23232	8	100	8	100	7	87.5	8	7	100	6	4		5	0	1	0	0	0	0	85.7143	6	57.1429	4	3	2
696	32	33	1	1	1	5	20.4	6.23	5.04	9	8	2362.5	12	187.5	2766.000	12.10	8	3.38624	7	87.5	7	87.5	7	87.5	7	7	100		5	2	6	0	0	0	1	0	0	100	7	85.7143	6	3	2	2	1		1
697	33	33	1	1	2	6	23.4	7.71	2.11	42	10	2250	10	225	408.000	6.30	2	0.888889	2	100	2	100	1	50	1	1	100				2	0	0	1	0	0	0	0	0	0	0	2	1	1	1		1
698	32	32	1	1	2	0.5	25.1	5.09	3.32	41	9	2475	11	225	2736.000	13.60	11	4.44444	8	72.7273	8	72.7273	7	63.6364	7	7	100		4	1	8	0	0	1	1	2	0	100	7	100	7	3	2	2	1	1
699	27	34	1	1	2	2	20.8	5.81	6.93	39	11	2475	11	225	2030.000	10.70	11	4.44444	7	63.6364	6	54.5455	5	45.4545	6	5	100	4	2	1	4	0	0	0	2	2	0	100	5	20	1	3	2
700	28	34	1	1	2	4	24.6	8.88	3.45	72	13	2475	11	225	1680.000	21.90	9	3.63636	9	100	6	66.6667	6	66.6667	6	6	100		5	1	5	0	0	0	0	0	0	100	6	100	6	3	2
701	26	30	1	1	2	3	18.6	5.61	5.74	27	13	1800	12	150	2598.000	8.70	11	6.11111	11	100	11	100	9	81.8182	9	9	100	1	3	4	9	0	0	2	0	0	0	100	9	55.5556	5	3	1
702	33	38	1	1	2	10	20	6.73	3.79	48	2	1575	9	150	1192.000	11.30	6	3.80952	6	100	6	100	6	100	6	6	100	2	6		6	0	0	0	0	0	0	100	6	100	6	3	2
703	30	30	1	1	2	5	22	6.95	6.38	29	11	2475	11	225	2627.000	9.30	9	3.63636	8	88.8889	7	77.7778	6	66.6667	6	6	100	3	6		6	0	0	1	1	0	0	100	6	100	6	3	2
704	28	28	1	1	2	5	22.3	9.62	5.49	69	13	3150	14	225	1208.000	10.40	5	1.5873	5	100	5	100	5	100	5	5	100	2	5		4	0	0	0	0	0	0	100	5	100	5	3	2	2	1		1
705	31	30	1	1	2	1	21.3	9.22	5.13	43	9	2925	13	225	1051.000	8.20	11	3.76068	10	90.9091	10	90.9091	10	90.9091	10	10	100	4	5	2	8	0	0	0	1	0	0	90	9	80	8	3	2
706	30	28	1	1	1	6	23.4	5.07	4.16	57	11	2025	9	225	871.000	15.50	11	5.4321	9	81.8182	9	81.8182	8	72.7273	9	8	100		4	5	5	0	0	0	1	0	1	100	8	75	6	3	2	2	1		1
707	27	29	1	1	2	1	21.7	5.68	2.79	82	13	2475	11	225	4485.000	9.00	21	8.48485	18	85.7143	12	57.1429	8	38.0952	8	7	87.5	5	6		6	0	2	2	1	2	0	75	6	50	4	3	2	1	1		1
708	31	34	1	1	2	2	24	4.8	5.06	46	22	1762.5	11	150	1571.000	9.00	19	10.7801	17	89.4737	8	42.1053	6	31.5789	8	6	100	3	4	1	10	0	2	0	2	0	0	100	6	66.6667	4	3	2	2	1		1
709	28	34	1	1	2	2	23.5	8.53	3.68	30	9	2250	10	225	1617.000	11.90	11	4.88889	9	81.8182	8	72.7273	8	72.7273	7	7	87.5		3	1	9	0	0	0	1	0	1	87.5	7	75	6	3	2
710	26	24	1	1	1	2	18.7	6.77	4.01	47	5	2250	10	225	133.000	7.40	2	0.888889	1	50	1	50	1	50	1	1	100				1	0	0	0	1	0	0	0	0	0	0	2	1
711	35	44	1	1	2	9	20.7	6.94	5.01	28	17	1800	12	150	3268.000	10.40	21	11.6667	19	90.4762	14	66.6667	9	42.8571	11	9	100	1	8	2	12	0	1	3	0	0	1	100	9	77.7778	7	3	2	1	1		1
712	32	36	1	1	2	12	20.5	16.28	9.17	48	10	2925	13	225	1920.000	14.70	7	2.39316	7	100	7	100	3	42.8571	6	3	100		2	3	6	0	1	1	0	0	0	100	3	66.6667	2	3	2	1	1
713	34	39	1	1	1	3	20.9	6.82	4.88	55	20	2025	12	150	2088.000	11.60	14	6.91358	9	64.2857	6	42.8571	6	42.8571	6	6	100		1	5	6	0	0	0	3	1	0	100	6	16.6667	1	3	2	2	1		1
714	26	28	1	1	1	3	18.3	6.26	3.85	35	15	1650	11	150	2447.000	10.60	12	7.27273	11	91.6667	10	83.3333	8	66.6667	10	8	100	3	8	1	7	0	2	0	0	1	0	100	8	50	4
715	32	39	1	1	2	11	22.6	6.5	2.06	49	7	2475	11	225	3295.000	14.70	13	5.25253	8	61.5385	7	53.8462	2	15.3846	4	2	100				8	0	1	3	2	3	0	0	0	0	0	2	2
716	28	33	1	1	2	0.5	22	7.39	8.88	70	7	2475	11	225	1843.000	10.50	17	6.86869	14	82.3529	14	82.3529	9	52.9412	9	9	100	3	6	1	12	0	0	5	2	1	0	100	9	66.6667	6
717	28	35	1	1	1	4	22.6	7.45	5.82	16	13	2062.5	11	187.5	2608.000	10.20	25	12.1212	17	68	15	60	2	8	7	2	100				14	0	0	8	3	4	1	0	0	0	0
718	31	35	1	1	2	5	20.5	5.1	4.33	23	20	1800	10	187.5	3194.000	13.00	13	7.22222	11	84.6154	10	76.9231	7	53.8462	8	7	100	1	6	1	11	0	0	2	0	1	1	100	7	85.7143	6	3	2	2	1		1
719	25	25	1	1	1	5	21.7	7.84	3.54	28	8	2925	13	225	725.000	12.00	10	3.4188	10	100	9	90	9	90	9	9	100	6	8		8	0	0	0	0	0	0	100	9	100	9	3	2	1	1		1
720	31	33	1	1	2	8	19	6.48	2.04	38	7	2475	11	225	1508.000	9.60	6	2.42424	4	66.6667	4	66.6667	4	66.6667	3	3	75	2	3		4	0	0	0	1	1	0	75	3	0	0	3	2
721	33	34	1	1	1	6	20.7	9.11	2.68	21	9	3150	14	225	800.000	11.10	5	1.5873	4	80	4	80	3	60	3	3	100	2	2		4	0	0	1	0	0	1	100	3	66.6667	2	3	2
722	35	34	1	1	2	3	18.6	7.85	7.27	45	12	1800	12	150	4877.000	11.50	16	8.88889	16	100	16	100	11	68.75	13	11	100	5	8		10	0	2	3	0	0	0	81.8182	9	72.7273	8
723	28	33	1	1	2	3	20.9	7.82	4.3	29	7	2700	12	225	553.000	10.70	3	1.11111	2	66.6667	2	66.6667	2	66.6667	2	2	100				2	0	0	0	0	0	1	0	0	0	0	2	2
724	28	28	1	1	2	1	20	5.62	3.19	32	14	1650	11	150	4534.000	17.50	23	13.9394	22	95.6522	21	91.3043	17	73.913	17	16	94.1176	4	8		8	0	1	3	1	0	0	88.2353	15	76.4706	13
725	29	33	1	1	2	1	19.1	6.47	5.74	16	8	2925	13	225	3951.000	10.90	8	2.73504	5	62.5	3	37.5	1	12.5	2	1	100				5	0	0	1	1	1	0	0	0	0	0	2	1
726	27	25	1	1	2	0.8	17.7	5.18	7.19	31	12	1575	9	150	1694.000	13.30	11	6.98413	6	54.5455	2	18.1818	2	18.1818	2	2	100				3	0	0	0	1	3	1	0	0	0	0	2	2	2	1		1
727	26	29	1	1	2	4	19.5	7.91	3.1	51	8	2400	12	187.5	2852.000	11.00	10	4.16667	10	100	10	100	10	100	10	10	100	2	8	2	10	0	0	0	0	0	0	100	10	90	9	3	2
728	35	39	1	1	2	14	19.2	11.65	2.62	65	8	2700	12	225	2107.000	9.60	5	1.85185	5	100	5	100	4	80	4	4	100	2	2		4	0	0	1	0	0	0	100	4	50	2	3	2
729	30	35	1	1	2	3	21.3	8.94	5.92	20	11	3600	16	225	2756.000	10.40	10	2.77778	6	60	6	60	4	40	4	4	100	2	3		5	0	0	2	0	0	1	100	4	75	3	3	2	1	1	1
730	28	33	1	1	2	0.5	18.7	7.34	3.82	41	7	2925	13	225	1160.000	6.00	6	2.05128	6	100	5	83.3333	2	33.3333	5	2	100				6	0	0	0	0	0	0	0	0	0	0	2	2
731	26	26	1	1	2	3	20.8	5.28	2.78	47	10	2025	9	225	1511.000	7.50	7	3.45679	7	100	7	100	5	71.4286	5	5	100	3	1	2	7	0	0	2	0	0	0	100	5	40	2	3	2	2	1	1
732	26	32	1	1	2	2	24.9	4.39	2.9	48	11	1800	8	225	2020.000	7.40	12	6.66667	11	91.6667	10	83.3333	1	8.33333	9	1	100				10	0	0	1	0	1	0	0	0	0	0	2	1	1	1		1
733	28	33	1	1	2	2	24.8	6.31	3.14	25	11	2700	12	225	3075.000	10.00	15	5.55556	15	100	13	86.6667	11	73.3333	12	11	100	6	7		12	0	0	1	0	0	0	90.9091	10	81.8182	9	3	2	1	1		1
734	31	42	1	1	2	4	18.8	5.95	4.59	60	10	2475	11	225	580.000	10.30	6	2.42424	5	83.3333	5	83.3333	5	83.3333	5	5	100	1	4		4	0	0	0	1	0	0	100	5	100	5	3	1	1	1		1
735	35	37	1	1	2	1.5	22.3	5.87	4.64	41	10	2025	9	225	1094.000	8.40	7	3.45679	7	100	6	85.7143	5	71.4286	5	5	100	4	2		6	0	0	1	0	0	0	100	5	40	2	3	3	2	1		1
736	25	24	1	1	2	4	22.5	6.66	2.34	18	14	2475	11	225	2265.000	11.40	11	4.44444	10	90.9091	10	90.9091	8	72.7273	9	8	100	2	7	1	8	0	0	1	0	0	1	100	8	87.5	7	3	2	1	1		1
737	34	31	1	1	1	6	22.4	6.7	4.26	48	8	3150	14	225	981.000	10.10	5	1.5873	5	100	5	100	2	40	3	2	100				5	0	0	2	0	0	0	0	0	0	0	2	2	1	1		1
738	32	33	1	1	2	2	21.1	7.8	7.38	42	11	3000	15	187.5	4950.000	11.40	17	5.66667	13	76.4706	13	76.4706	10	58.8235	10	10	100	2	4	2	7	0	0	3	3	1	0	100	10	80	8
739	32	36	1	1	2	6	17.8	9.2	6.11	69	8	2475	11	225	1508.000	8.60	14	5.65657	12	85.7143	12	85.7143	6	42.8571	8	6	100	6	2		9	0	2	4	1	0	1	100	6	33.3333	2
740	29	28	1	1	1	3	24.1	8.21	4.57	25	16	2700	12	225	1082.000	9.70	10	3.7037	10	100	10	100	7	70	10	7	100	5	4	3	8	0	1	0	0	0	0	100	7	71.4286	5	3	2
741	29	29	1	1	2	5	24.6	7.15	3.88	40	8	2475	11	225	1516.000	10.60	10	4.0404	9	90	9	90	7	70	7	7	100	2	4	2	9	0	0	2	0	1	0	100	7	85.7143	6	3	2	2	1		1
742	29	29	1	1	2	1	24.4	5.32	2.91	33	11	2250	12	187.5	890.000	10.70	7	3.11111	7	100	6	85.7143	6	85.7143	6	6	100	3	3		4	0	0	0	0	0	0	83.3333	5	66.6667	4	3	2
743	33	35	1	1	2	1	20.8	8.16	4.72	16	10	3600	16	225	2051.000	13.30	13	3.61111	13	100	10	76.9231	10	76.9231	10	10	100	3	8		8	0	0	0	0	0	0	100	10	80	8	3	2	1	1		1
744	27	31	1	1	2	0.8	17	9.7	24.67	32	16	2437.5	14	150	4285.000	10.60	11	4.51282	11	100	11	100	6	54.5455	10	6	100	5	6		10	0	0	1	0	0	0	83.3333	5	50	3	3	2	2	1		1
745	28	31	1	1	1	8	22	7.59	5.84	45	10	2737.5	13	225	2790.000	11.20	21	7.67123	16	76.1905	15	71.4286	8	38.0952	12	8	100	4	7	1	14	0	0	3	1	3	1	100	8	75	6	3	2
746	28	37	1	1	2	4	23.7	4.41	2.67	55	13	2475	11	225	1177.000	10.00	13	5.25253	11	84.6154	11	84.6154	9	69.2308	9	8	88.8889	4	4	3	9	0	0	1	0	2	0	88.8889	8	33.3333	3	3	2	2	1		1
747	29	30	1	1	2	3	20	5.82	6.33	24	8	2700	12	225	1825.000	10.60	13	4.81481	13	100	11	84.6154	4	30.7692	10	4	100	5	5		13	0	1	1	0	0	0	100	4	100	4	3	2	1	1	1
748	26	26	1	1	1	5	18.4	9	4.72	51	10	2250	10	225	3606.000	8.20	9	4	9	100	9	100	7	77.7778	9	7	100	2	3	2	8	0	0	0	0	0	0	71.4286	5	57.1429	4	3	2	1	1		1
749	29	30	1	1	2	2	24.3	7.4	3.56	20	4	2625	14	187.5	343.000	10.30	3	1.14286	3	100	2	66.6667	2	66.6667	2	2	100				3	0	0	0	0	0	0	0	0	0	0	2	2	1	1		1
750	24	26	1	1	2	3.5	21.8	5.44	4.59	42	8	2700	12	225	2155.000	12.70	12	4.44444	11	91.6667	11	91.6667	9	75	10	9	100	3	6	2	11	0	1	1	0	0	0	88.8889	8	66.6667	6	3	2	2	1		1
751	28	33	1	1	1	6	22	6.04	2.41	69	8	2700	12	225	935.000	10.80	6	2.22222	6	100	6	100	5	83.3333	6	5	100	1	5		6	0	1	0	0	0	0	100	5	100	5	3	2	2	1		1
752	30	26	1	1	1	6	18.7	7.15	4.22	22	8	2475	11	225	5056.000	8.10	9	3.63636	8	88.8889	8	88.8889	5	55.5556	5	5	100	3	2		7	0	0	3	0	1	0	100	5	40	2	3	2	1	1		1
753	34	37	1	1	1	6	20.8	6.66	28.62	72	13	3825	17	225	2372.000	12.00	6	1.56863	4	66.6667	4	66.6667	4	66.6667	4	4	100	2	3		3	0	0	0	1	0	1	100	4	75	3	3	2
754	32	33	1	1	2	0.5	21.4	5.98	6.29	37	13	2250	10	225	3312.000	8.00	13	5.77778	13	100	12	92.3077	11	84.6154	12	11	100	7	8		9	0	1	0	0	0	0	100	11	90.9091	10	3	2	1	1		1
755	30	33	1	1	1	8	19.4	7.57	6.15	34	11	2475	11	225	2743.000	8.70	18	7.27273	17	94.4444	15	83.3333	13	72.2222	13	13	100	6	6	4	8	0	1	1	1	0	0	100	13	53.8462	7	3	1	1	1	1
756	28	35	1	1	2	5	23	5.73	1.78	58	9	2925	13	225	1576.000	14.80	11	3.76068	10	90.9091	8	72.7273	4	36.3636	8	4	100	1	2	5	8	0	0	0	0	1	0	100	4	25	1	3	2	2	1		1
757	28	31	1	1	2	1	22.5	7.33	4.11	18	9	2250	11	225	4380.000	16.80	19	8.44444	17	89.4737	17	89.4737	9	47.3684	14	9	100	3	9	3	11	0	4	3	0	1	1	100	9	88.8889	8	3	2	2	1		1
758	30	31	1	1	2	2	22.2	8.41	4.51	45	7	2925	13	225	1070.000	10.40	5	1.7094	4	80	4	80	4	80	4	4	100		3		4	0	0	0	1	0	0	100	4	100	4	3	2
759	31	33	1	1	1	5	19.9	6.61	3.87	66	8	2700	12	225	1746.000	14.00	15	5.55556	8	53.3333	7	46.6667	6	40	4	4	66.6667	3	2		5	0	0	1	1	6	0	50	3	16.6667	1	3	2
760	31	40	1	1	2	6	25.9	5.7	4.61	19	15	2700	12	225	1374.000	12.50	5	1.85185	5	100	5	100	5	100	5	5	100	1	2	2	4	0	0	0	0	0	0	100	5	40	2	3	2	2	1		1
761	28	29	1	1	2	5	18.5	8.55	7.69	48	15	2700	12	225	3548.000	10.80	13	4.81481	13	100	12	92.3077	7	53.8462	9	7	100	3	6		11	0	3	2	0	0	0	85.7143	6	71.4286	5	3	2
762	30	30	1	1	2	3	18.6	7.59	10.46	23	18	2025	10	225	4265.000	9.40	23	11.358	21	91.3043	21	91.3043	17	73.913	19	17	100	3	9	7	17	0	0	2	1	1	0	88.2353	15	64.7059	11	3	2	1	1		1
763	37	40	1	1	1	7	21.2	5.38	2.36	87	9	3825	17	225	1936.000	8.10	7	1.83007	6	85.7143	5	71.4286	3	42.8571	5	3	100	3	3		5	0	1	0	0	0	1	100	3	66.6667	2	3	2	1	1		1
764	26	28	1	1	2	3	20.3	12.94	5.43	62.5	7	2475	11	225	424.000	10.10	3	1.21212	3	100	3	100	3	100	3	3	100	2	1	1	3	0	0	0	0	0	0	100	3	33.3333	1	3	2
765	31	34	1	1	2	2	20.9	6.55	7.55	48	18	2625	15	150	6155.000	9.00	11	4.19048	10	90.9091	9	81.8182	7	63.6364	8	7	100		6	2	10	0	0	1	0	1	0	100	7	85.7143	6
766	27	28	1	1	2	5	16.7	8.15	13.03	46	20	1762.5	12	150	9763.000	10.50	29	16.4539	27	93.1034	24	82.7586	20	68.9655	21	20	100	4	9	9	17	0	0	3	1	1	0	100	20	65	13
767	30	30	1	1	2	7	20.8	9.48	4.8	0.16	12	1350	6	225	584.000	11.10	2	1.48148	2	100	2	100	1	50	2	1	100				1	0	0	0	0	0	0	0	0	0	0	2	1
768	35	37	1	1	2	3	26.7	4.78	2.95	38	15	1687.5	10	187.5	3291.000	11.70	19	11.2593	18	94.7368	17	89.4737	13	68.4211	14	13	100	2	9	2	11	0	1	3	0	0	1	100	13	92.3077	12	3	2
769	26	32	1	1	2	7	18.4	6.29	3.95	27	12	2100	11	150	4737.000	12.50	23	10.9524	21	91.3043	20	86.9565	15	65.2174	19	15	100	8	13	1	16	0	2	1	2	0	0	86.6667	13	60	9
770	26	29	1	1	1	3	19.1	9.44	6.4	40	16	1800	8	225	1162.000	9.70	8	4.44444	8	100	8	100	2	25	7	2	100				7	0	0	1	0	0	0	0	0	0	0	2	2
771	31	31	1	1	2	3	22.3	6.44	2.78	32	11	2925	13	225	2045.000	9.80	7	2.39316	6	85.7143	6	85.7143	2	28.5714	2	2	100				3	0	1	3	1	0	0	0	0	0	0	2	2
772	28	30	1	1	1	2	21.2	8.23	4.38	54	14	2287.5	11	187.5	1645.000	11.90	13	5.68306	13	100	11	84.6154	8	61.5385	10	7	87.5	1	5	4	12	0	0	0	0	0	0	87.5	7	62.5	5	3	2
773	31	33	1	1	2	3	23.8	6.92	3.16	15	12	1875	10	187.5	2296.000	12.80	11	5.86667	10	90.9091	9	81.8182	7	63.6364	9	7	100	5	5	1	6	0	1	0	0	0	1	100	7	100	7	3	2	1	1		1
774	36	35	1	1	2	7	24.3	9.53	4.5	46	7	2700	12	225	579.000	9.00	5	1.85185	5	100	5	100	3	60	5	3	100	1	2	3	5	0	0	0	0	0	0	100	3	0	0	3	2	1	1		1
775	34	34	1	1	2	2	23.2	9.28	7.33	24	14	2925	13	225	3296.000	11.60	12	4.10256	12	100	12	100	12	100	12	12	100	2	11		11	0	0	0	0	0	0	100	12	91.6667	11	3	2	1	1	1
776	28	28	1	1	1	3	18.1	7.26	11.5	36	9	2250	15	150	4760.000	10.10	20	8.88889	19	95	18	90	14	70	15	14	100	6	8		16	0	1	3	0	0	0	100	14	85.7143	12	3	2	1	1		1
777	30	33	1	1	1	8	24.4	8.3	3.66	9	12	2700	12	225	3551.000	15.20	13	4.81481	13	100	13	100	7	53.8462	10	7	100	4	6		10	0	0	3	0	0	0	100	7	71.4286	5	3	2
778	26	27	1	1	2	1	20.5	9.7	4.93	18	19	1800	12	150	952.000	8.60	10	5.55556	8	80	8	80	6	60	6	6	100		4	2	8	0	0	2	1	1	0	100	6	83.3333	5	3	2	2	1		1
779	24	25	1	1	1	3	19.5	7.95	5.49	38	5	3375	15	225	4544.000	9.20	16	4.74074	15	93.75	15	93.75	8	50	10	8	100	4	5	1	15	0	0	5	0	1	0	100	8	75	6	3	2	1	1		1
780	30	32	1	1	2	3	23.7	7.93	3.8	33	8	2700	12	225	2397.000	11.30	16	5.92593	15	93.75	12	75	5	31.25	8	4	80	4	3	1	10	0	1	3	1	0	0	80	4	60	3	3	2
781	35	37	1	1	2	4	25.2	9.72	5.53	11	9	3825	17	225	1189.000	10.60	5	1.30719	5	100	5	100	5	100	5	5	100	1	2	2	4	0	0	0	0	0	0	100	5	80	4	3	2	1	1		1
782	35	35	1	1	1	6	25.7	8.51	2.94	20	8	2475	11	225	1468.000	14.10	9	3.63636	8	88.8889	8	88.8889	2	22.2222	7	2	100				6	0	0	1	1	0	0	0	0	0	0	2	2
783	23	24	1	1	2	4	21.6	6.94	5.93	55	13	2775	13	225	5065.000	10.70	15	5.40541	14	93.3333	11	73.3333	10	66.6667	10	10	100	2	4	4	13	0	0	1	0	0	1	90	9	60	6	3	2	1	1		1
784	35	38	1	1	2	14	21.2	4.4	4.13	16	13	1500	10	150	3893.000	8.80	8	5.33333	6	75	4	50	2	25	3	2	100				5	0	0	1	2	0	0	0	0	0	0	2	2	1	1		1
785	31	31	1	1	1	3	22.6	4.17	1.91	30	17	2025	9	225	4464.000	12.00	15	7.40741	9	60	9	60	8	53.3333	8	8	100	5	3	2	8	0	0	1	5	1	0	100	8	62.5	5	3	2	1	1		1
786	25	27	1	1	1	7	21.7	3.66	8.81	44	14	1500	10	150	3732.000	13.10	10	6.66667	9	90	4	40	3	30	3	3	100	1	2		6	0	0	1	0	0	1	100	3	66.6667	2
787	26	34	1	1	2	6	23.7	6.71	2.14	20	10	2700	12	225	7412.000	11.00	11	4.07407	10	90.9091	8	72.7273	7	63.6364	7	7	100	4	2	1	8	0	0	1	0	1	0	85.7143	6	42.8571	3
788	30	31	1	1	2	0.9	23.4	5.01	2.5	72	15	2250	10	225	1665.000	13.50	6	2.66667	4	66.6667	4	66.6667	4	66.6667	4	4	100	1	4		4	0	0	0	1	1	0	100	4	100	4	3	2	1	1		1
789	27	28	1	1	2	1	19.1	5.49	5.09	33	9	2700	12	225	5347.000	8.70	22	8.14815	21	95.4545	21	95.4545	18	81.8182	17	17	94.4444	11	5	1	15	0	0	3	0	0	0	94.4444	17	55.5556	10
790	20	27	1	1	2	1	20.9	4.68	7.6	60	11	2775	13	225	8612.000	8.10	17	6.12613	13	76.4706	12	70.5882	8	47.0588	11	8	100	6	6	1	12	0	2	0	0	0	1	100	8	62.5	5
791	30	30	1	1	1	4	21.8	5.57	2.55	61	5	2700	12	225	1003.000	12.40	2	0.740741	2	100	2	100	1	50	1	1	100				2	0	0	1	0	0	0	0	0	0	0	2	1	1	1		1
792	26	30	1	1	2	5.9	22.5	8.9	5.3	73	16	2625	13	187.5	3309.000	9.60	9	3.42857	9	100	9	100	1	11.1111	9	1	100				7	0	0	0	0	0	0	0	0	0	0	2	1
793	35	36	1	1	1	11	24.2	5.03	4.57	16	12	1800	8	225	996.000	7.20	5	2.77778	3	60	3	60	2	40	3	2	100				3	0	0	0	1	1	0	0	0	0	0	2	2
794	32	49	1	1	2	6	24.8	4.96	6.15	28	15	2175	11	225	2388.000	10.60	7	3.21839	6	85.7143	5	71.4286	4	57.1429	4	4	100		2	2	5	0	0	1	0	0	1	100	4	75	3	3	2	1	1		1
795	31	30	1	1	1	4	20.9	10.55	5.71	29	5	3150	14	225	1561.000	12.10	4	1.26984	4	100	4	100	4	100	4	4	100		3	1	4	0	0	0	0	0	0	100	4	75	3	3	2	1	1		1
796	36	41	1	1	1	6	24.9	5.94	4.82	57	17	1800	10	187.5	4316.000	16.00	10	5.55556	8	80	8	80	4	40	6	4	100		4	2	6	0	0	2	2	0	0	100	4	100	4	3	2	2	1		1
797	31	33	1	1	1	6	21.2	5.73	2.7	86	12	3150	14	225	2933.000	12.10	10	3.1746	8	80	8	80	1	10	5	1	100				7	0	0	3	0	2	0	0	0	0	0	2	1	1	1		1
798	24	30	1	1	2	0.7	16.7	8.39	6.91	25	13	2550	12	225	4778.000	10.60	10	3.92157	7	70	5	50	2	20	2	2	100				5	0	0	3	1	1	1	0	0	0	0	2	2	1	1		1
799	29	31	1	1	1	4	23.5	6.77	3	24	15	2475	11	225	4984.000	8.80	16	6.46465	16	100	16	100	13	81.25	15	13	100	5	11	2	12	0	0	1	0	0	0	92.3077	12	69.2308	9	3	2	1	1		1
800	32	36	1	1	1	5	20.9	8.84	5.71	37	13	2700	12	225	1025.000	13.10	7	2.59259	7	100	5	71.4286	4	57.1429	5	4	100		3	2	4	0	0	0	0	0	0	100	4	100	4	3	2	2	1		1
801	23	24	1	1	1	4	19.7	5.13	6.18	49	7	1500	10	150	2979.000	12.00	20	13.3333	14	70	14	70	11	55	12	11	100	7	5	1	14	0	0	2	5	1	0	81.8182	9	45.4545	5	3	2	1	1		1
802	28	33	1	1	2	2	23.7	6.35	9.8	21	17	1875	10	187.5	2607.000	10.80	10	5.33333	9	90	9	90	5	50	6	5	100	2	3	1	9	0	0	3	1	0	0	100	5	40	2	3	2
803	35	41	1	1	2	12	24.5	5.31	2.07	28	9	2475	11	225	1420.000	20.50	7	2.82828	6	85.7143	3	42.8571	2	28.5714	3	2	100				4	0	0	0	1	0	0	0	0	0	0
804	28	30	1	1	1	5	20	5.97	4.8	24	12	1800	8	225	1679.000	9.80	6	3.33333	4	66.6667	4	66.6667	4	66.6667	4	4	100		1	3	3	0	0	0	1	0	0	100	4	50	2	3	2	1	1		1
805	30	33	1	1	2	2	17.9	6.87	6.39	77	15	2325	11	225	2931.000	13.30	17	7.31183	16	94.1176	16	94.1176	12	70.5882	15	12	100	6	12		14	0	1	1	0	0	0	91.6667	11	83.3333	10
806	29	34	1	1	2	1	21	6.04	2.45	64	16	2062.5	11	187.5	3127.000	7.20	12	5.81818	8	66.6667	7	58.3333	4	33.3333	6	4	100	3	5		6	0	1	1	2	1	0	100	4	100	4	3	2	2	1		1
807	25	27	1	1	1	4	20.7	9.48	5.82	57	4	2700	12	225	2142.000	13.10	5	1.85185	5	100	5	100	5	100	5	5	100		5		5	0	0	0	0	0	0	100	5	100	5	3	2	2	1		1
808	28	34	1	1	2	3	23.7	6.32	2.52	92	9	2025	9	225	1617.000	9.70	9	4.44444	9	100	9	100	6	66.6667	7	6	100	2	3	2	7	0	1	2	0	0	0	100	6	50	3	3	2
809	41	37	1	1	2	17	19.2	5.6	5.54	38	15	2062.5	11	187.5	3156.000	12.70	10	4.84848	9	90	9	90	6	60	8	6	100	1	5	2	8	0	0	1	0	0	1	100	6	66.6667	4
810	36	36	1	1	2	3	20.3	5.24	2.86	55	8	2475	11	225	1886.000	14.60	3	1.21212	3	100	2	66.6667	2	66.6667	2	2	100				2	0	0	0	0	0	0	0	0	0	0	2	2	2	1		1
811	27	26	1	1	1	4	18.8	7.73	3.99	68	9	2250	11	225	3271.000	15.70	14	6.22222	13	92.8571	11	78.5714	8	57.1429	8	8	100	2	6		12	0	0	3	1	0	0	100	8	75	6	3	2
812	29	30	1	1	2	2	22.3	6.4	3.67	18	7	2325	11	225	5541.000	9.60	10	4.30108	9	90	9	90	5	50	6	5	100		4	2	8	0	0	3	1	0	0	100	5	100	5	3	2	2	1		1
813	30	31	1	1	2	8	22.6	5.83	2.81	39	14	2475	11	225	2065.000	12.30	9	3.63636	9	100	7	77.7778	5	55.5556	6	5	100	2	3	2	6	0	0	1	0	0	0	100	5	60	3	3	2	1	1		1
814	26	24	1	1	2	2	19.1	5.48	2.23	45	16	2437.5	14	150	4026.000	10.70	19	7.79487	16	84.2105	15	78.9474	11	57.8947	12	11	100		7	3	16	0	2	2	1	1	0	100	11	90.9091	10	3	2	2	1		1
815	28	35	1	1	2	2	22.8	4.42	3.14	30	10	2475	11	225	1583.000	10.50	9	3.63636	9	100	9	100	7	77.7778	9	7	100	1	4	5	8	0	0	0	0	0	0	100	7	57.1429	4	3	2
816	27	29	1	1	2	2	20.3	9.1	5.03	23	7	2475	11	225	2332.000	12.90	7	2.82828	7	100	7	100	5	71.4286	7	5	100	2	3	1	6	0	0	0	0	0	0	100	5	80	4	3	2	2	1		1
817	28	33	1	1	1	3	17.5	6.55	5.85	53	19	1800	12	150	4586.000	9.80	10	5.55556	8	80	8	80	7	70	7	7	100	4	2		8	0	0	1	1	1	0	100	7	57.1429	4	3	2	2	1		1
818	27	31	1	1	2	1.3	19.1	5.93	10.66	112	7	2475	11	225	4212.000	8.10	18	7.27273	13	72.2222	9	50	9	50	9	9	100	5	8		9	0	0	0	3	1	1	100	9	100	9	3	2	1	1		1
819	36	38	1	1	2	5	20.5	8.76	6.83	62	13	2925	13	225	2388.000	14.70	8	2.73504	8	100	7	87.5	3	37.5	6	3	100		4	2	7	0	1	1	0	0	0	100	3	100	3	3	2	1	1	1
820	31	35	1	1	2	2	23.7	9.58	4.18	28	8	2700	12	225	1109.000	12.70	8	2.96296	7	87.5	7	87.5	4	50	7	4	100	1	1	5	7	0	0	0	0	1	0	100	4	0	0	3	2
821	34	36	1	1	2	5	28.4	8.12	4.81	35	8	3375	15	225	4385.000	14.50	7	2.07407	7	100	7	100	3	42.8571	3	3	100	1	1	1	5	0	0	4	0	0	0	100	3	100	3	3	2	1	1		1
822	34	37	1	1	1	5	20	8.97	4.8	55	11	2925	13	225	1367.000	9.70	4	1.36752	3	75	3	75	2	50	3	2	100				2	0	1	0	1	0	0	0	0	0	0	2	2	2	1		1
823	28	29	1	1	2	5	18.3	8.12	4.93	44	16	2250	10	225	1309.000	10.00	2	0.888889	2	100	2	100	2	100	2	2	100	1	2		1	0	0	0	0	0	0	100	2	0	0
824	27	30	1	1	2	1	26.6	6.51	2.09	39	9	1800	8	225	732.000	11.60	5	2.77778	5	100	5	100	3	60	4	3	100		2		5	0	0	1	0	0	0	100	3	100	3	3	2	1	1		1
825	25	26	1	1	1	3	20.2	6.03	9.05	30	16	1650	11	150	7276.000	10.50	17	10.303	14	82.3529	13	76.4706	6	35.2941	11	6	100	4	7	1	12	0	0	2	0	2	1	100	6	66.6667	4
826	28	32	1	1	1	3	21.4	12.56	4.27	14	9	3375	15	225	1145.000	11.00	7	2.07407	5	71.4286	4	57.1429	4	57.1429	4	4	100	1	3		4	0	0	0	1	0	1	100	4	100	4	3	2	1	1		1
827	34	34	1	1	1	8	21.4	6.8	7.69	40	17	2250	12	187.5	2944.000	10.80	19	8.44444	18	94.7368	17	89.4737	6	31.5789	16	6	100	5	4	8	14	0	0	1	0	0	1	83.3333	5	33.3333	2	3	2	1	1	1
828	34	36	1	1	2	5	16.8	7.62	7.26	57	9	2700	12	225	4945.000	8.80	15	5.55556	14	93.3333	14	93.3333	11	73.3333	12	10	90.9091	1	8	4	14	0	0	1	1	0	0	90.9091	10	81.8182	9	5	1	1	1	1
829	30	37	1	1	2	1	23.8	6.57	2.58	25	12	2700	12	225	2090.000	18.00	7	2.59259	6	85.7143	5	71.4286	4	57.1429	4	4	100		3	1	4	0	1	0	0	0	1	100	4	75	3	3	2
830	27	29	1	1	1	5	20.3	5.72	7.7	79	15	2175	12	187.5	5756.000	8.10	19	8.73563	18	94.7368	17	89.4737	14	73.6842	15	14	100	2	4	9	16	0	0	2	1	0	0	100	14	50	7	5	1	1	1		1
831	35	49	1	1	2	7	22.8	5.88	3.92	37	8	2475	11	225	2101.000	10.10	6	2.42424	5	83.3333	4	66.6667	3	50	3	3	100		2	1	4	0	0	1	0	0	1	100	3	66.6667	2	3	2	1	1		1
832	33	36	1	1	2	6	20	6.17	7.28	18	10	2700	12	225	4806.000	10.50	17	6.2963	15	88.2353	15	88.2353	8	47.0588	14	8	100	4	8	4	13	0	0	1	0	0	1	100	8	87.5	7	3	2	2	1		1
833	27	37	1	1	1	3	16.8	12.09	6	21	10	2287.5	11	225	1741.000	9.30	16	6.99454	16	100	15	93.75	13	81.25	14	13	100	8	9	1	12	0	1	1	0	0	0	100	13	69.2308	9	3	2	2	1		1
834	28	53	1	1	1	10	21.4	6.57	5.44	42.15	9	2062.5	10	225	4435.000	10.80	19	9.21212	18	94.7368	16	84.2105	12	63.1579	13	12	100	6	7	2	14	0	1	3	1	0	0	100	12	58.3333	7	3	2	2	1		1
835	36	34	1	1	2	7	18.5	6.95	7.31	85	8	2250	10	225	2158.000	10.00	11	4.88889	5	45.4545	3	27.2727	3	27.2727	3	3	100	1	2		4	0	0	0	0	5	0	100	3	100	3
836	29	27	1	1	2	5	20.7	8.04	3.73	34	14	4050	16	225	1592.000	10.20	11	2.71605	11	100	11	100	7	63.6364	10	7	100	2	8	1	10	0	0	1	0	0	0	100	7	100	7	3	2	2	1		1
837	29	31	1	1	1	7	18.7	6.27	5.18	60.76	13	1875	10	187.5	2065.000	8.30	4	2.13333	4	100	4	100	3	75	4	3	100	1	3		4	0	1	0	0	0	0	100	3	33.3333	1	3	2	1	1		1
838	34	34	1	1	2	3	20.7	6.32	6.11	68	10	2700	14	225	3767.000	10.20	15	5.55556	12	80	9	60	7	46.6667	8	7	100	1	7		12	0	1	1	1	0	1	100	7	85.7143	6	3	2	1	1		1
839	34	43	1	1	2	3	20.3	7.66	6.93	27	10	2475	11	225	2906.000	9.20	9	3.63636	9	100	8	88.8889	6	66.6667	7	6	100	3	5	1	9	0	0	1	0	0	0	83.3333	5	66.6667	4
840	38	41	1	1	2	4	22.5	7.25	7.62	37	12	2925	13	225	1112.000	9.60	3	1.02564	3	100	2	66.6667	1	33.3333	1	1	100				3	0	0	1	0	0	0	0	0	0	0	2	1
841	22	27	1	1	2	0.8	22.3	7.56	3.99	20	9	2250	10	225	1524.000	11.70	9	4	8	88.8889	8	88.8889	3	33.3333	6	3	100	1	2	3	7	0	1	2	0	0	1	100	3	66.6667	2	3	2
842	29	32	1	1	2	4	23.2	6.26	6.51	50	13	2475	11	225	1792.000	10.80	3	1.21212	3	100	3	100	3	100	3	3	100	1	2		3	0	0	0	0	0	0	100	3	66.6667	2	3	2	2	1		1
843	29	30	1	1	2	0.7	19.5	9.73	3.09	39	8	2250	10	225	3452.000	11.00	16	7.11111	12	75	12	75	11	68.75	11	11	100	2	6	4	12	0	0	1	3	1	0	100	11	63.6364	7	3	2
844	33	41	1	1	2	8	22	6.54	7.08	87	10	2700	12	225	2812.000	12.30	9	3.33333	9	100	9	100	5	55.5556	7	5	100	2	1	2	7	0	0	2	0	0	0	80	4	40	2	3	2
845	30	31	1	1	1	5	23.1	9.11	1.93	35	6	3600	16	225	2079.000	12.20	7	1.94444	6	85.7143	5	71.4286	3	42.8571	3	3	100	2	1		5	0	0	2	0	0	1	100	3	33.3333	1	3	2	1	1		1
846	27	31	1	1	1	3	25.2	6.76	3.07	32	8	2250	10	225	2622.000	7.80	13	5.77778	8	61.5385	7	53.8462	7	53.8462	7	7	100	4	6		6	0	0	0	2	3	0	100	7	100	7	3	2
847	30	29	1	1	2	1	21.5	6.54	3.31	116	6	2475	11	225	539.000	11.60	2	0.808081	2	100	2	100	2	100	2	2	100				2	0	0	0	0	0	0	0	0	0	0
848	29	35	1	1	2	7	20.5	10.01	5.95	40	7	2925	13	225	3521.000	13.70	18	6.15385	17	94.4444	17	94.4444	13	72.2222	16	13	100	4	9	6	14	0	1	0	0	0	1	100	13	53.8462	7	3	2	2	1		1
849	28	27	1	1	2	2	24.3	6.53	2.75	18	10	2250	10	225	3576.000	9.80	11	4.88889	7	63.6364	4	36.3636	3	27.2727	3	2	66.6667				4	0	1	0	1	2	1	0	0	0	0	2	2
850	33	35	1	1	1	2	15.8	7.12	3.46	116	8	2925	13	225	1674.000	9.00	4	1.36752	4	100	4	100	4	100	4	4	100	2	2		4	0	0	0	0	0	0	75	3	50	2	3	2
851	25	27	1	1	2	0.6	21.7	8.76	7.49	47	5	2925	13	225	2886.000	11.10	5	1.7094	5	100	5	100	5	100	5	5	100		3	1	4	0	0	0	0	0	0	100	5	100	5	3	2	2	1		1
852	27	31	1	1	1	5	17.6	5.36	4.1	88	7	2250	10	225	1654.000	9.10	5	2.22222	5	100	5	100	5	100	5	5	100	2	2	2	3	0	0	0	0	0	0	100	5	80	4	3	2	1	1	1
853	30	31	1	1	2	4	21.3	3.38	4.33	54	12	2250	12	187.5	1766.000	12.70	4	1.77778	4	100	3	75	3	75	3	3	100	1	2		3	0	0	0	0	0	0	100	3	66.6667	2	3	2	1	1		1
854	34	35	1	1	2	13	28.1	9.33	4.27	53	18	2475	11	225	1534.000	11.50	13	5.25253	11	84.6154	10	76.9231	9	69.2308	10	9	100	4	8		9	0	1	0	1	1	0	100	9	88.8889	8	3	2
855	39	40	1	1	2	13	23.4	9.41	5.11	28	7	2925	13	225	3593.000	12.20	9	3.07692	9	100	9	100	7	77.7778	9	7	100	3	5		9	0	0	0	0	0	0	100	7	57.1429	4	3	2	1	1		1
856	28	31	1	1	1	4	17.4	8.56	5.82	43	9	1800	12	150	5432.000	10.60	14	7.77778	9	64.2857	8	57.1429	7	50	8	7	100	3	5	1	8	0	0	0	1	1	1	85.7143	6	57.1429	4	3	2	1	1		1
857	35	40	1	1	1	13	15.2	8.26	5.92	58	14	2475	11	225	2892.000	8.50	8	3.23232	8	100	8	100	5	62.5	6	5	100	6	1		6	0	0	2	0	0	0	60	3	20	1	3	2
858	29	32	1	1	2	2	18.9	9.7	5.22	23	15	2325	12	225	9198.000	10.40	23	9.89247	17	73.913	12	52.1739	12	52.1739	10	10	83.3333	2	9		9	0	0	0	2	1	0	83.3333	10	75	9
859	31	32	1	1	2	2	23.7	7.35	5.43	69	17	1837.5	10	187.5	3395.000	10.90	13	7.07483	13	100	13	100	10	76.9231	12	10	100	3	8	2	13	0	1	1	0	0	0	100	10	90	9	3	2
860	29	30	1	1	2	1.2	20.9	8.35	7.63	38	11	2662.5	13	187.5	6808.000	10.10	16	6.00939	15	93.75	15	93.75	12	75	13	12	100	4	7	4	13	0	1	2	0	1	0	91.6667	11	58.3333	7
861	32	34	1	1	1	4	18.7	7.62	4.08	48	8	3150	14	225	4650.000	13.20	9	2.85714	8	88.8889	8	88.8889	6	66.6667	7	6	100	3	4	1	7	0	0	1	0	0	1	83.3333	5	83.3333	5	3	2	1	1		1
862	40	43	1	1	2	5	19.4	7.11	2.54	27	8	2475	11	225	1126.000	7.90	4	1.61616	4	100	4	100	3	75	4	3	100	3	1		4	0	0	0	0	0	0	66.6667	2	33.3333	1	3	2
863	29	30	1	1	2	2	24.3	6.49	5.51	26	17	2475	13	150	1889.000	11.70	9	3.63636	6	66.6667	6	66.6667	6	66.6667	6	6	100	2	4		4	0	0	0	0	2	1	100	6	100	6	3	2	2	1		1
864	38	42	1	1	2	9	22.7	9.78	4.84	72	10	2700	12	225	3759.000	10.20	10	3.7037	9	90	9	90	8	80	8	8	100	3	5	1	7	0	0	1	0	0	1	100	8	62.5	5	3	2
865	40	38	1	1	2	2	18.7	7.84	4.65	44	10	2700	12	225	3615.000	13.30	8	2.96296	8	100	6	75	4	50	4	4	100	4			6	0	0	2	0	0	0	75	3	25	1	3	3
866	31	31	1	1	1	7	23.3	8.35	15.34	49	6	2250	10	225	1901.000	11.50	5	2.22222	4	80	4	80	4	80	4	4	100		2	2	3	0	0	0	0	0	1	100	4	75	3	3	2	2	1		1
867	23	28	1	1	2	2	20.7	6.83	3.32	24	5	2475	11	225	2161.000	8.40	11	4.44444	6	54.5455	5	45.4545	4	36.3636	5	4	100	4	2		5	0	1	0	1	1	1	100	4	75	3	3	2	1	1		1
868	32	36	1	1	1	8	18.8	6.56	6.65	41	11	2700	12	225	2285.000	9.50	7	2.59259	6	85.7143	5	71.4286	2	28.5714	4	2	100				4	0	0	1	0	0	1	0	0	0	0	2	2	1	1		1
869	28	37	1	1	1	2	22.3	4.36	2.64	37	9	2925	13	225	1466.000	9.40	7	2.39316	7	100	7	100	5	71.4286	6	5	100	4	2	1	6	0	1	1	0	0	0	100	5	60	3	3	2	1	1	1
870	28	27	1	1	2	5	20.8	5.64	5.79	56	12	2700	12	225	5142.000	11.60	13	4.81481	13	100	13	100	11	84.6154	11	11	100	3	8	2	11	0	0	2	0	0	0	100	11	72.7273	8	3	1	1	1		1
871	28	29	1	1	2	3	19.4	1.71	3.56	92	11	2475	11	225	3700.000	12.00	7	2.82828	7	100	7	100	7	100	7	7	100	3	6		7	0	0	0	0	0	0	85.7143	6	71.4286	5	3	2	2	1		1
872	32	34	1	1	2	2	24.5	7.8	5.68	21	12	2475	11	225	3103.000	9.90	11	4.44444	11	100	11	100	8	72.7273	10	8	100	3	5	4	11	0	0	1	0	0	0	100	8	75	6
873	35	38	1	1	2	0.8	22.2	5.7	8.34	61	6	2700	12	225	2531.000	12.30	8	2.96296	7	87.5	7	87.5	3	37.5	4	3	100	3		1	6	0	1	3	0	0	1	100	3	0	0	3	3
874	32	44	1	1	2	1.5	21.6	5.31	1.41	57	10	2700	12	225	2448.000	8.60	10	3.7037	10	100	10	100	8	80	8	8	100		6	2	0	0	0	2	0	0	0	100	8	75	6	3	2	2	1		1
875	33	33	1	1	1	5	23.7	8.23	4.1	60	11	2250	12	187.5	4020.000	10.80	17	7.55556	16	94.1176	14	82.3529	11	64.7059	13	11	100	6	9		9	0	1	1	1	0	0	100	11	81.8182	9	3	2	2	1		1
876	24	41	1	1	2	1	19.3	6.92	8.09	22	14	1875	11	187.5	3220.000	14.00	20	10.6667	19	95	19	95	12	60	14	12	100	1	9	5	17	0	1	5	0	0	1	100	12	66.6667	8
877	33	35	1	1	2	0.9	19.9	14.6	5.31	63	8	2925	13	225	2466.000	12.30	7	2.39316	7	100	7	100	6	85.7143	6	6	100	4	4		7	0	0	1	0	0	0	100	6	66.6667	4	3	2
878	23	22	1	1	2	2	20.1	9.48	5.79	32	17	1650	11	150	4042.000	9.40	19	11.5152	16	84.2105	15	78.9474	9	47.3684	13	9	100	10	5		13	0	4	1	2	1	0	100	9	44.4444	4	3	2	2	1		1
879	39	41	1	1	1	14	24.7	7.13	2.9	64	7	3150	14	225	1154.000	11.50	5	1.5873	4	80	4	80	3	60	4	3	100	1	2	2	4	0	1	0	0	0	0	100	3	66.6667	2	3	2	1	1		1
880	35	31	1	1	2	4	21.6	5.9	2.31	22	9	2700	12	225	1709.000	10.10	8	2.96296	8	100	8	100	5	62.5	8	5	100	2	8		8	0	3	0	0	0	0	100	5	100	5	3	2	2	1		1
881	29	36	1	1	1	4	18.2	6.44	2.14	32	11	2400	12	225	8795.000	9.80	30	12.5	26	86.6667	24	80	24	80	24	24	100	5	20	2	25	0	0	0	2	1	1	95.8333	23	87.5	21
882	26	26	1	1	2	2	23.4	5.64	1.68	26	17	2025	9	225	4592.000	7.70	10	4.93827	8	80	6	60	5	50	5	5	100	1	4	1	6	0	0	1	0	1	0	100	5	60	3	3	2	1	1	1
883	34	41	1	1	2	5	22.4	6.25	5.32	17	11	1462.5	11	150	6588.000	13.20	36	24.6154	32	88.8889	31	86.1111	18	50	24	17	94.4444	12	13	1	23	0	3	6	2	0	1	88.8889	16	55.5556	10
884	27	27	1	1	2	3	19.7	10.18	3.74	28	8	2700	12	225	1385.000	12.60	4	1.48148	4	100	3	75	3	75	3	3	100		3		2	0	0	0	0	0	0	100	3	100	3	3	2	1	1		1
885	28	34	1	1	2	3	25.5	5.65	5.27	49	8	2250	10	225	2203.000	8.90	9	4	7	77.7778	3	33.3333	3	33.3333	3	3	100		1	2	6	0	0	0	1	1	0	100	3	66.6667	2	3	2	2	1		1
886	24	28	1	1	2	2	18	6.28	4.43	25	7	2925	13	225	3100.000	14.10	4	1.36752	4	100	4	100	1	25	3	1	100				4	0	0	1	0	0	0	0	0	0	0	2	1
887	31	33	1	1	2	0.5	18.3	7.15	7.02	51	16	2400	12	225	4348.000	11.70	13	5.41667	12	92.3077	12	92.3077	6	46.1538	8	6	100	4	5		11	0	0	4	0	0	1	100	6	50	3	3	2
888	25	26	1	1	2	0.5	21.3	13.25	5.84	22	6	2700	12	225	1287.000	11.60	4	1.48148	4	100	4	100	4	100	4	4	100	1	4		3	0	0	0	0	0	0	100	4	100	4	3	2	2	1		1
889	27	28	1	1	1	5	19.9	6.77	2.68	18	11	2700	12	225	3738.000	14.70	9	3.33333	7	77.7778	6	66.6667	5	55.5556	6	5	100	5	3		5	0	1	0	2	0	0	60	3	20	1	3	2	1	1		1
890	27	27	1	1	1	4	22.6	5.89	4.04	33	13	1800	12	150	1467.000	12.50	11	6.11111	10	90.9091	10	90.9091	5	45.4545	9	5	100	4	9		10	0	0	1	1	0	0	100	5	100	5	3	2	1	1		1
891	27	31	1	1	2	3	21.4	5.96	5.91	33	14	1950	13	150	2224.000	10.10	12	6.15385	8	66.6667	8	66.6667	7	58.3333	8	7	100	3	6		7	0	1	0	1	2	1	100	7	71.4286	5	3	2
892	35	39	1	1	2	1	28.4	6.36	5.67	13	8	2550	14	225	1148.000	11.60	5	1.96078	5	100	5	100	5	100	5	5	100	2	2	1	4	0	0	0	0	0	0	100	5	60	3	3	2	1	1	1
893	28	31	1	1	2	4	21.5	5.93	3.46	27	10	1950	13	150	1898.000	12.50	11	5.64103	9	81.8182	7	63.6364	6	54.5455	7	6	100	1	4	3	5	0	0	0	1	0	1	100	6	66.6667	4	3	2
894	31	31	1	1	2	1	19.5	8	2.23	60	7	2925	13	225	2746.000	11.10	10	3.4188	9	90	9	90	9	90	9	9	100	3	8		9	0	0	0	1	0	0	100	9	66.6667	6	3	2	1	1		1
895	30	40	1	1	2	5	20.6	5.46	2.71	23	12	1875	10	187.5	2064.000	16.60	11	5.86667	10	90.9091	10	90.9091	7	63.6364	8	6	85.7143	5	4		10	0	1	1	0	1	0	57.1429	4	42.8571	3	3	2	2	1		1
896	30	30	1	1	1	4	18.3	5.63	6.43	60	13	2587.5	12	225	3919.000	11.50	11	4.25121	9	81.8182	8	72.7273	6	54.5455	7	6	100	3	4	1	8	0	1	1	1	0	1	100	6	83.3333	5	3	2
897	27	27	1	1	1	1	21.6	5	4.34	28	13	2475	15	150	2507.000	9.30	13	5.25253	13	100	13	100	4	30.7692	10	4	100			8	12	0	0	3	0	0	0	100	4	25	1	3	2
898	37	44	1	1	2	0.5	25.4	6.2	4.76	19	10	2475	11	225	3401.000	8.80	13	5.25253	12	92.3077	11	84.6154	10	76.9231	10	10	100	1	6	3	10	0	0	1	1	0	0	100	10	90	9
899	23	23	1	1	2	4	22.5	7.41	10.52	48	20	3900	19	150	1784.000	11.90	13	3.33333	13	100	13	100	11	84.6154	11	11	100	4	6	1	8	0	0	2	0	0	0	100	11	72.7273	8	3	2	2	1		1
900	27	31	1	1	2	5	20.6	5.21	6.54	44	11	2400	12	225	5765.000	8.90	21	8.75	21	100	18	85.7143	18	85.7143	18	18	100	2	15	3	16	0	0	0	0	0	0	100	18	88.8889	16	3	2
901	23	26	1	1	2	1	20	4.88	1.71	30	16	1350	10	150	4335.000	7.60	32	23.7037	22	68.75	22	68.75	18	56.25	19	18	100	3	8	9	14	0	1	3	1	6	1	100	18	55.5556	10
902	23	22	1	1	2	2	20.4	8.06	5.28	17	8	2287.5	11	225	2901.000	13.50	13	5.68306	12	92.3077	10	76.9231	8	61.5385	8	8	100	2	7		11	0	0	2	0	1	0	100	8	100	8	3	2	2	1		1
903	36	39	1	1	2	3	22	10.77	3.57	32	7	2250	10	225	2884.000	7.20	7	3.11111	5	71.4286	4	57.1429	3	42.8571	4	3	100		3	1	4	0	0	0	1	0	1	100	3	100	3	3	2	2	1		1
904	32	33	1	1	1	4	20.4	9.75	4.66	30	8	2475	11	225	2115.000	15.60	10	4.0404	8	80	8	80	6	60	7	6	100	4	3		6	0	0	1	0	1	0	50	3	16.6667	1	3	2	2	1		1
905	32	33	1	1	2	10	23.5	4.37	2.97	19	8	2025	9	225	2361.000	12.50	7	3.45679	7	100	7	100	7	100	7	7	100	7	3		7	0	0	0	0	0	0	100	7	28.5714	2
906	29	28	1	1	1	5	20.5	5.8	3.46	23	11	2062.5	11	187.5	4120.000	9.40	13	6.30303	11	84.6154	8	61.5385	5	38.4615	8	5	100	5	4		7	0	3	0	1	0	0	100	5	60	3	3	2	1	1		1
907	31	29	1	1	1	3	22.9	7.3	2.56	25	5	2025	9	225	2309.000	11.60	8	3.95062	8	100	8	100	6	75	6	6	100	3	4		8	0	0	2	0	0	0	83.3333	5	33.3333	2	3	2	2	1		1
908	31	32	1	1	1	8	25.4	7.31	4.3	20	13	2700	12	225	3908.000	12.90	21	7.77778	20	95.2381	19	90.4762	15	71.4286	17	15	100	9	11		16	0	3	1	0	0	1	100	15	60	9	3	2	2	1		1
909	26	26	1	1	1	3	18.1	9.02	5.6	25	13	2250	14	150	2880.000	16.10	3	1.33333	3	100	2	66.6667	2	66.6667	2	2	100				3	0	0	0	0	0	0	0	0	0	0	2	2	1	1		1
910	30	36	1	1	2	5	20.7	8.96	3.43	35	7	3450	14	225	1032.000	9.40	7	2.02899	6	85.7143	6	85.7143	6	85.7143	6	6	100		6		5	0	0	0	1	0	0	100	6	100	6	3	2	1	1	1
911	32	35	1	1	2	7	23.1	7.98	4.76	17	7	2850	14	225	3371.000	15.70	10	3.50877	10	100	7	70	6	60	7	6	100	1	5	1	5	0	0	0	0	0	0	100	6	83.3333	5	3	2	2	1		1
912	32	33	1	1	1	8	22.2	5.2	3.86	50	20	1800	12	150	7578.000	13.90	23	12.7778	17	73.913	16	69.5652	15	65.2174	15	15	100	4	11	1	15	0	0	1	4	0	1	100	15	73.3333	11
913	28	30	1	1	2	2	19.1	7.37	3.48	54	15	1500	10	150	3466.000	9.00	21	14	16	76.1905	15	71.4286	7	33.3333	12	7	100	3	5	4	13	0	0	3	2	1	1	100	7	57.1429	4	3	2	2	1		1
914	30	34	1	1	2	4	16.9	8.2	4.13	69	11	2100	10	225	8443.000	8.20	14	6.66667	11	78.5714	9	64.2857	7	50	9	7	100	3	5	2	9	0	2	0	2	0	1	100	7	71.4286	5
915	27	29	1	1	1	6	26.6	5.67	2.43	45	12	2062.5	12	150	2058.000	12.80	7	3.39394	7	100	7	100	3	42.8571	7	3	100	2	4	2	5	0	1	0	0	0	0	100	3	100	3	3	2	1	1		1
916	28	27	1	1	1	2	20	5.53	6.72	15	11	2662.5	12	225	3920.000	12.80	16	6.00939	14	87.5	13	81.25	8	50	13	8	100	7	8	3	13	0	2	0	1	1	0	100	8	87.5	7	3	2	1	1		1
917	28	29	1	1	2	2	17.9	6.73	3.99	44	13	1575	9	175	3456.000	10.30	12	7.61905	10	83.3333	9	75	6	50	6	6	100		4	2	8	0	0	3	0	2	0	100	6	66.6667	4	3	2	1	1		1
918	26	30	1	1	2	1	20.8	6.76	2.74	36	11	2250	10	225	5083.000	11.20	19	8.44444	18	94.7368	15	78.9474	8	42.1053	12	8	100	8	4	1	16	0	2	3	1	0	0	100	8	62.5	5	3	2	1	1		1
919	35	44	1	1	2	2	23	7.4	3.69	51	11	2925	13	225	4966.000	10.60	9	3.07692	7	77.7778	7	77.7778	4	44.4444	4	4	100	1	3		7	0	0	3	0	1	0	100	4	75	3
920	30	30	1	1	2	3	25.2	4.13	1.24	19	12	1500	10	150	5371.000	12.70	17	11.3333	17	100	17	100	15	88.2353	15	15	100	1	7	3	16	0	0	2	0	0	0	100	15	80	12	3	2	1	1	1
921	30	30	1	1	2	6	22.3	5.9	3.99	13	12	2025	10	187.5	4024.000	14.40	16	7.90123	16	100	15	93.75	12	75	15	12	100		10	5	12	0	0	0	0	0	0	100	12	75	9	3	2
922	27	26	1	1	2	2	24.5	5.06	2.42	18	16	1875	11	187.5	5301.000	15.80	21	11.2	20	95.2381	18	85.7143	10	47.619	13	10	100	5	9	2	9	0	0	5	0	0	1	100	10	100	10
923	31	37	1	1	2	4	19.9	5.32	3.46	45	12	2250	12	187.5	4469.000	11.00	8	3.55556	6	75	2	25	1	12.5	1	1	100				6	0	0	1	0	1	1	0	0	0	0	2	1
924	27	28	1	1	1	4	25.3	8.21	4.38	16	10	2850	15	225	4619.000	14.80	19	6.66667	17	89.4737	16	84.2105	14	73.6842	15	14	100	5	11		17	0	1	1	0	1	1	100	14	85.7143	12	3	2
925	30	32	1	1	1	4	23.3	4.85	4.95	37	7	2925	13	225	2525.000	13.80	7	2.39316	7	100	3	42.8571	2	28.5714	3	2	100				4	0	0	0	0	0	0	0	0	0	0	2	2	2	1		1
926	35	35	1	1	2	5	20.7	7.34	3.44	17	11	2475	11	225	2920.000	12.70	14	5.65657	11	78.5714	11	78.5714	8	57.1429	7	7	87.5	2	4	1	8	0	0	3	0	2	0	87.5	7	62.5	5	3	2
927	26	26	1	1	2	2.5	17.2	6.37	3.6	30	8	2250	10	225	3968.000	9.90	7	3.11111	5	71.4286	2	28.5714	1	14.2857	1	1	100				3	0	0	1	0	2	0	0	0	0	0	2	1
928	32	39	1	1	1	10	22	7.33	6.83	30	8	2925	13	225	4531.000	12.60	14	4.78632	13	92.8571	13	92.8571	11	78.5714	11	11	100	2	10		12	0	0	2	1	0	0	100	11	90.9091	10	3	2	1	1		1
929	26	27	1	1	2	0.5	21.8	5.36	5.65	29	3	2250	12	187.5	3449.000	9.60	7	3.11111	7	100	7	100	4	57.1429	6	4	100	1	3	3	7	0	0	1	0	0	0	100	4	50	2	3	2	2	1		1
930	31	30	1	1	1	5	16.4	9.79	3.22	17	7	2700	12	225	1617.000	11.30	4	1.48148	4	100	4	100	4	100	4	4	100	3	3		4	0	0	0	0	0	0	100	4	50	2	3	2
931	28	35	1	1	1	6.5	20	5.63	2.68	41	8	2475	11	225	5454.000	15.90	11	4.44444	9	81.8182	7	63.6364	7	63.6364	7	7	100	2	5		4	0	0	0	1	1	0	100	7	71.4286	5	3	2
932	36	35	1	1	2	8	22	7.65	12.13	63	9	1500	10	150	847.000	11.10	4	2.66667	4	100	3	75	1	25	3	1	100				2	0	1	0	0	0	0	0	0	0	0	2	1
933	33	32	1	1	2	5	18.9	11.52	3.21	92	9	3150	14	225	8249.000	10.40	10	3.1746	6	60	6	60	5	50	6	5	100	4	2		5	0	1	0	0	0	1	100	5	40	2	3	2	2	1		1
934	28	33	1	1	2	2	22.7	9.26	7.8	79	9	2250	10	225	2301.000	10.60	8	3.55556	8	100	8	100	8	100	8	8	100	2	6	2	4	0	0	0	0	0	0	100	8	87.5	7	3	2	2	1		1
935	26	27	1	1	2	5	20.3	5.73	5.27	39	21	1650	11	150	2448.000	14.70	10	6.06061	8	80	8	80	7	70	7	7	100		6	1	7	0	0	1	1	1	0	100	7	100	7	3	2	2	1		1
936	22	26	1	1	1	2	17.4	11.91	4.44	14	6	2925	13	225	2800.000	12.70	7	2.39316	7	100	7	100	2	28.5714	3	2	100				6	0	1	3	0	0	0	0	0	0	0	2	2	2	1		1
937	28	27	1	1	2	3	23.4	8.92	5.49	45	9	2700	12	225	3780.000	11.50	9	3.33333	9	100	9	100	7	77.7778	7	7	100	3	6		8	0	0	2	0	0	0	85.7143	6	71.4286	5	3	2	1	1		1
938	30	32	1	1	2	8	20	9.59	3.03	32	11	2700	12	225	3748.000	12.60	13	4.81481	13	100	13	100	9	69.2308	12	9	100	8	5		11	0	1	1	0	0	0	55.5556	5	44.4444	4	3	2
939	23	24	1	1	2	0.5	21.2	6.84	4	45.16	11	2700	12	225	2795.000	9.20	8	2.96296	8	100	8	100	6	75	6	6	100		4	2	8	0	0	2	0	0	0	100	6	66.6667	4	3	2
940	30	34	1	1	1	3.5	17.7	8.99	2.93	163	9	2025	9	225	1310.000	9.20	4	1.97531	4	100	2	50	1	25	2	1	100				4	0	0	0	0	0	0	0	0	0	0	2	1	1	1		1
941	30	33	1	1	2	1	23.1	7.58	5.32	26	14	1837.5	10	187.5	4180.000	14.50	11	5.98639	10	90.9091	10	90.9091	10	90.9091	10	10	100	4	9		7	0	0	0	0	1	0	100	10	90	9	5	2
942	30	31	1	1	2	3	19.6	7.69	6.02	22	15	2175	13	150	7395.000	10.00	20	9.1954	20	100	20	100	15	75	18	15	100	7	14	2	17	0	0	2	0	0	0	100	15	60	9
943	29	34	1	1	2	2	17.1	11.66	4.54	19	9	2475	12	187.5	4018.000	15.20	8	3.23232	8	100	8	100	7	87.5	8	7	100	4	2	3	6	0	0	0	0	0	0	100	7	57.1429	4	3	2
944	30	34	1	1	2	10	23.7	6.01	2.72	14	19	3000	18	150	1709.000	11.80	11	3.66667	11	100	11	100	5	45.4545	9	5	100	1	4	5	8	0	0	2	0	0	0	100	5	80	4	3	2	1	1		1
945	28	27	1	1	2	1	25.8	6.04	2.85	37	14	2700	12	225	3319.000	12.80	16	5.92593	11	68.75	10	62.5	9	56.25	10	9	100	2	8	1	9	0	0	0	1	2	1	100	9	66.6667	6	3	2	1	1		1
946	31	33	1	1	1	4	22.6	7.3	7.36	19	11	2250	11	187.5	1985.000	12.20	10	4.44444	8	80	8	80	6	60	6	6	100	3	3	1	8	0	0	2	1	1	0	100	6	33.3333	2	3	2	1	1		1
947	25	27	1	1	1	3	17.5	8.19	4.15	23	10	1650	11	150	5754.000	10.20	15	9.09091	12	80	6	40	5	33.3333	5	5	100		1	4	8	0	0	1	1	0	1	100	5	80	4
948	30	31	1	1	2	1	18.7	9.17	3.94	28	8	2700	12	225	4695.000	8.10	11	4.07407	9	81.8182	8	72.7273	7	63.6364	7	7	100	2	6	1	7	0	0	1	2	0	0	100	7	57.1429	4	3	2	1	1		1
949	23	27	1	1	2	2	17.8	8.21	3.6	21	14	1650	11	150	6162.000	11.80	16	9.69697	12	75	11	68.75	7	43.75	8	6	85.7143	1	4	4	11	0	1	1	0	1	1	85.7143	6	71.4286	5
950	28	27	1	1	2	4	20	5.63	6.69	23	9	3225	13	225	5107.000	10.70	11	3.41085	9	81.8182	8	72.7273	6	54.5455	7	6	100	4	3		7	0	2	0	1	1	0	100	6	50	3	3	2	1	1		1
951	29	28	1	1	2	4	20.3	7.3	8.74	92	3	2250	10	225	3735.000	9.10	10	4.44444	8	80	7	70	7	70	7	7	100		3	4	6	0	0	0	1	0	1	100	7	71.4286	5	3	2	1	1		1
952	36	37	1	1	2	3	21	7.28	3.03	23	10	2475	11	225	5023.000	11.70	16	6.46465	15	93.75	14	87.5	12	75	14	12	100	3	10	3	9	0	0	0	0	0	0	100	12	83.3333	10	3	2	1	1		1
953	30	30	1	1	1	7	22.3	4.99	8.07	30	13	1575	9	187.5	5511.000	7.60	22	13.9683	12	54.5455	10	45.4545	6	27.2727	8	5	83.3333	2	8		7	0	0	1	3	6	0	83.3333	5	66.6667	4
954	28	30	1	1	2	2	20	6.6	4.41	24	8	3375	15	225	4448.000	11.00	7	2.07407	6	85.7143	5	71.4286	2	28.5714	3	2	100				4	0	1	2	0	0	1	0	0	0	0	2	2
955	31	30	1	1	1	3	18	8.13	6.11	56	8	2925	13	225	4960.000	9.00	12	4.10256	7	58.3333	7	58.3333	5	41.6667	5	5	100		4	1	6	0	0	2	2	2	0	100	5	100	5	3	2	1	1		1
956	35	41	1	1	1	7	18.4	7.88	3.98	76	12	2475	13	150	2727.000	11.20	10	4.0404	8	80	8	80	7	70	8	7	100	3	5	1	8	0	0	0	2	0	0	100	7	42.8571	3	3	2
957	27	27	1	1	2	4	20.2	7.23	4.9	22	16	1800	12	150	4745.000	8.50	12	6.66667	12	100	12	100	5	41.6667	11	5	100	2	5	4	12	0	1	0	0	0	0	100	5	80	4	3	2	2	1		1
958	32	31	1	1	1	2	17.5	8.99	3.88	53	6	2700	12	225	3226.000	9.80	4	1.48148	4	100	2	50	2	50	2	2	100				3	0	0	0	0	0	0	0	0	0	0	2	2	2	1		1
959	31	31	1	1	1	4	22.6	8.48	3.48	27	10	2700	12	225	2333.000	8.60	7	2.59259	6	85.7143	6	85.7143	5	71.4286	5	5	100	3	4	1	5	0	0	1	1	0	0	100	5	80	4	3	2	1	1		1
960	30	28	1	1	2	2	21.6	6.46	3.17	20	6	2475	11	225	3293.000	9.30	10	4.0404	10	100	10	100	9	90	9	9	100		6	3	9	0	0	1	0	0	0	100	9	77.7778	7	3	2	2	1		1
961	30	35	1	1	2	3	22.6	6.47	3.22	19	11	2250	10	225	3090.000	11.40	9	4	9	100	8	88.8889	5	55.5556	5	5	100	2	5		9	0	0	3	0	0	0	100	5	100	5	3	2	1	1		1
962	32	41	1	1	2	5	19.6	9.49	2.4	30	9	2475	11	225	1867.000	7.70	9	3.63636	7	77.7778	7	77.7778	2	22.2222	6	2	100				7	0	0	1	1	0	1	0	0	0	0	2	2	1	1		1
963	34	33	1	1	1	10	23.2	5.91	2.4	66	4	2850	11	225	1401.000	12.70	2	0.701754	2	100	1	50	1	50	1	1	100				2	0	0	0	0	0	0	0	0	0	0	2	1
964	30	33	1	1	2	1	18	8.59	7.72	27	15	1350	9	150	3658.000	13.60	9	6.66667	9	100	9	100	7	77.7778	7	7	100	1	4	2	9	0	0	2	0	0	0	100	7	71.4286	5	3	2	1	1		1
965	32	30	1	1	1	3	18.8	6.29	3.44	27	18	1650	11	150	5454.000	12.40	19	11.5152	16	84.2105	14	73.6842	11	57.8947	14	11	100	2	10	3	10	0	2	0	0	3	0	100	11	90.9091	10
966	30	34	1	1	2	2	21.3	8.38	3.77	29	14	2400	14	150	2009.000	10.30	10	4.16667	10	100	7	70	6	60	6	6	100	2	5		5	0	0	1	0	0	0	100	6	83.3333	5	3	2	2	1		1
967	29	32	1	1	1	5	20.7	7.31	5.26	24	11	1800	12	150	4191.000	11.90	25	13.8889	22	88	21	84	13	52	17	13	100	5	8	5	21	0	2	4	1	1	0	100	13	69.2308	9
968	29	36	1	1	2	8	19.6	9.39	6.59	34	12	2025	10	187.5	3459.000	8.20	8	3.95062	5	62.5	5	62.5	2	25	3	2	100				5	0	0	2	2	1	0	0	0	0	0	2	2	1	1		1
969	28	31	1	1	2	1.5	16.6	6.91	4.58	39.13	12	2250	10	225	1646.000	14.90	7	3.11111	7	100	7	100	7	100	7	7	100	4	3	2	5	0	0	0	0	0	0	100	7	57.1429	4	3	2	2	1		1
970	34	38	1	1	2	8	22.3	7.27	4.96	57.6	9	2475	11	225	1292.000	10.00	6	2.42424	6	100	4	66.6667	2	33.3333	3	2	100				5	0	0	2	0	0	0	0	0	0	0	2	2
971	24	26	1	1	2	1.8	17.6	7.66	3.94	24	9	1650	11	150	1919.000	11.00	15	9.09091	11	73.3333	7	46.6667	6	40	7	6	100	3	4	1	7	0	0	0	3	1	0	100	6	100	6	5	1	1	1		1
972	29	26	1	1	2	0.5	16	8.68	5.73	16	10	2925	13	225	4899.000	12.10	10	3.4188	10	100	7	70	5	50	6	5	100	2	4		9	0	0	1	0	0	0	100	5	40	2	3	2	1	1		1
973	30	32	1	1	1	3	22.8	6.19	2.68	35	5	2700	12	225	1018.000	12.40	6	2.22222	4	66.6667	4	66.6667	4	66.6667	3	3	75		2	1	4	0	0	0	0	0	1	75	3	75	3	3	2
974	27	34	1	1	2	4	21	7.82	5.83	29	7	3300	11	300	5052.000	11.30	11	3.33333	10	90.9091	9	81.8182	9	81.8182	9	9	100	3	3	3	7	0	0	0	0	0	1	100	9	55.5556	5	3	2
975	31	32	1	1	2	4	20.2	5.75	2.93	40	13	2250	10	225	5058.000	11.60	14	6.22222	13	92.8571	13	92.8571	12	85.7143	12	12	100	5	8		13	0	1	0	1	0	0	83.3333	10	58.3333	7	3	2	1	1		1
976	25	23	1	1	2	1	17.8	7.17	4.41	19	8	2475	11	225	2457.000	10.40	4	1.61616	4	100	4	100	4	100	4	4	100	2	3		4	0	0	0	0	0	0	75	3	75	3	3	2	2	1		1
977	31	33	1	1	2	5	25.4	5.61	2.96	31	5	1875	10	150	2337.000	15.70	7	3.73333	7	100	5	71.4286	4	57.1429	5	4	100	3	2		0	0	0	0	0	0	0	100	4	100	4	3	2
978	28	31	1	1	2	4	22.6	6.93	6.64	30.54	15	1350	9	150	2681.000	10.90	14	10.3704	13	92.8571	13	92.8571	10	71.4286	11	10	100	2	5	5	10	0	1	2	1	0	0	100	10	70	7	3	2	1	1		1
979	30	29	1	1	1	8	21.6	6.62	4.95	37	15	2475	11	225	4708.000	12.50	6	2.42424	1	16.6667	1	16.6667	1	16.6667	1	1	100	1			1	0	0	0	5	0	0	100	1	0	0	2	1
980	40	45	1	1	1	8	20.8	7.36	4.65	77	7	2662.5	13	225	7295.000	9.20	12	4.50704	10	83.3333	9	75	8	66.6667	8	8	100	3	7		7	0	0	1	0	0	1	100	8	100	8
981	30	32	1	1	1	2	21	8.49	7.12	25	12	2025	11	150	2808.000	16.10	2	0.987654	2	100	2	100	2	100	2	2	100				2	0	0	0	0	0	0	0	0	0	0	2	2	1	1		1
982	30	32	1	1	1	4	21.6	6.55	7.18	29	13	1650	11	150	1928.000	18.20	3	1.81818	3	100	3	100	2	66.6667	2	2	100				3	0	0	1	0	0	0	0	0	0	0	2	2
983	25	26	1	1	1	6	20.8	10.22	4.92	20	6	2475	11	225	2682.000	12.60	9	3.63636	9	100	8	88.8889	5	55.5556	7	5	100	2	5	2	6	0	0	1	0	0	0	100	5	60	3	3	2
984	28	29	1	1	2	3	21.7	7.26	6.4	29	4	2400	12	225	9109.000	14.30	30	12.5	30	100	27	90	16	53.3333	15	15	93.75	2	9		9	0	0	11	0	0	0	93.75	15	93.75	15
985	36	39	1	1	2	8	17.3	6.61	4.58	33	12	2925	13	225	4064.000	9.00	3	1.02564	2	66.6667	2	66.6667	1	33.3333	1	1	100				2	0	0	1	1	0	0	0	0	0	0	2	1
986	30	31	1	1	2	1	21.6	6.7	2.09	31	8	3375	13	300	5517.000	12.80	12	3.55556	9	75	9	75	8	66.6667	9	8	100	1	9		9	0	1	0	0	2	1	100	8	100	8	3	2
987	29	31	1	1	2	2	19.8	8.8	6.81	41	12	2062.5	11	187.5	4338.000	7.60	4	1.93939	4	100	4	100	3	75	4	3	100	1	4		4	0	1	0	0	0	0	100	3	100	3	3	2	1	1		1
988	31	31	1	1	1	5	19.4	8.24	6.49	41	9	2475	11	225	4468.000	11.40	3	1.21212	2	66.6667	2	66.6667	2	66.6667	2	2	100				1	0	0	0	0	1	0	0	0	0	0	2	2
989	27	26	1	1	2	5	21.2	6.69	3.37	55	13	2700	12	225	2061.000	10.90	5	1.85185	2	40	2	40	1	20	1	1	100				2	0	0	1	0	3	0	0	0	0	0	2	1
990	25	28	1	1	2	1	20.9	7.92	4.31	27	10	1650	11	150	3599.000	9.70	10	6.06061	10	100	10	100	5	50	9	5	100		4	4	8	0	0	1	0	0	0	100	5	80	4	3	2	1	1		1
991	20	25	1	1	2	3	24.1	5.03	3.5	26.07	10	2475	12	225	4613.000	13.40	16	6.46465	12	75	10	62.5	8	50	10	8	100	3	7	2	8	0	2	0	0	4	0	87.5	7	75	6	3	2	1	1		1
992	29	31	1	1	1	6	19.3	7.98	10.89	35	16	2400	13	150	2588.000	15.60	6	2.5	5	83.3333	5	83.3333	4	66.6667	4	4	100	4			5	0	0	1	1	0	0	100	4	50	2
993	28	30	1	1	2	1	18.8	9.75	4.53	26	8	2700	12	225	1646.000	9.00	8	2.96296	6	75	6	75	5	62.5	5	5	100	3	2		6	0	0	1	2	0	0	100	5	40	2	3	2	1	1		1
994	28	35	1	1	1	4	18.5	7.42	5	22.47	6	3000	10	300	1180.000	10.90	5	1.66667	4	80	3	60	3	60	3	3	100	3	1		2	0	0	0	1	0	0	100	3	33.3333	1	3	2	2	1		1
995	29	34	1	1	2	1	16.6	7.08	6.52	24	14	1687.5	13	150	8142.000	9.70	24	14.2222	23	95.8333	21	87.5	16	66.6667	16	16	100	4	8	1	19	0	0	5	1	0	0	93.75	15	87.5	14
996	31	30	1	1	1	7	25.2	6.24	3.39	58	15	2475	11	225	1884.000	11.80	10	4.0404	7	70	7	70	4	40	4	4	100	1	1		6	0	1	2	1	0	1	100	4	75	3	3	2	2	1		1
997	33	35	1	1	2	13	18.7	11.58	9.9	39	14	2450	12	175	4261.000	11.00	8	3.26531	8	100	8	100	8	100	8	8	100	1	3	1	7	0	0	0	0	0	0	100	8	75	6	3	2	1	1		1
998	29	30	1	1	2	6	23	9.46	5.91	38	7	2475	11	225	1759.000	11.40	9	3.63636	8	88.8889	8	88.8889	7	77.7778	7	7	100	3	5		7	0	0	1	0	0	1	100	7	85.7143	6	3	2	1	1		1
999	33	40	1	1	2	6	20.8	6.31	2.2	34	9	2925	13	225	4796.000	14.80	11	3.76068	11	100	11	100	10	90.9091	10	10	100	4	7	1	11	0	0	1	0	0	0	100	10	90	9	5	2	2	1		1
1000	35	38	1	1	2	11	22	5.62	4.98	37	8	2475	11	225	4750.000	11.40	9	3.63636	9	100	9	100	8	88.8889	9	8	100	5	8		9	0	1	0	0	0	0	100	8	100	8	3	2	1	1		1
1001	37	39	1	1	2	3	21.7	5.77	4.65	51	4	2475	11	225	3832.000	6.50	8	3.23232	7	87.5	7	87.5	4	50	4	4	100	4	3		7	0	0	3	0	0	1	75	3	0	0	3	3
1002	34	35	1	1	2	5	24	7.34	4.09	24	15	3825	14	225	4064.000	15.10	6	1.56863	6	100	6	100	5	83.3333	5	5	100	2	3	1	6	0	0	1	0	0	0	100	5	80	4	3	2	1	1		1
1003	22	37	1	1	1	3	24	5.98	2.96	12	10	2250	10	225	2504.000	12.70	21	9.33333	20	95.2381	19	90.4762	11	52.381	17	11	100		7	4	17	0	1	2	0	1	0	100	11	63.6364	7	3	2	2	1		1
1004	35	36	1	1	1	2	22.2	5.95	7.17	69	20	1762.5	11	150	7723.000	11.80	12	6.80851	7	58.3333	4	33.3333	2	16.6667	2	2	100	1	2		6	0	0	2	0	3	1	100	2	50	1
1005	35	37	1	1	2	6	23.4	9.21	5.61	23	11	2925	13	225	2127.000	13.80	7	2.39316	7	100	7	100	2	28.5714	4	2	100				5	0	0	3	0	0	0	0	0	0	0	2	2
1006	27	28	1	1	1	4	21.4	5.59	2.04	17	8	2925	13	225	3279.000	9.40	13	4.44444	12	92.3077	12	92.3077	9	69.2308	10	9	100	4	8	1	12	0	0	2	1	0	0	100	9	66.6667	6
1007	29	29	1	1	2	5	21.4	5.89	4.88	61	14	1500	10	150	6021.000	12.90	12	8	11	91.6667	9	75	8	66.6667	9	8	100	9	3		7	0	1	0	0	1	0	87.5	7	37.5	3	3	2
1008	26	25	1	1	2	2	19.5	7.82	2.82	16	7	2250	10	225	2013.000	9.50	14	6.22222	12	85.7143	11	78.5714	8	57.1429	9	8	100	5	5		11	0	1	2	0	0	1	87.5	7	62.5	5	3	2	2	1		1
1009	29	30	1	1	1	4	46.8	6.58	2.93	49	9	2250	10	225	3824.000	15.00	7	3.11111	6	85.7143	6	85.7143	5	71.4286	6	5	100			1	5	0	0	0	0	1	0	100	5	80	4	3	2	1	1		1
1010	27	24	1	1	1	7	23.5	7.98	6.45	19	10	2100	10	225	7128.000	11.70	10	4.7619	10	100	10	100	8	80	8	8	100	3	6		10	0	0	2	0	0	0	100	8	75	6
1011	28	28	1	1	1	5	21.2	6.17	2.94	25	15	1500	10	150	4154.000	9.00	19	12.6667	15	78.9474	15	78.9474	9	47.3684	12	9	100	3	4	1	12	0	1	3	3	0	1	88.8889	8	66.6667	6
1012	27	38	1	1	1	4	18.7	6.61	2.04	40	6	3600	16	225	3928.000	12.00	10	2.77778	10	100	9	90	8	80	8	8	100	5	3	1	8	0	0	1	0	0	0	87.5	7	37.5	3	3	2	2	1		1
1013	29	38	1	1	1	2	21.2	9	4.16	83	5	2700	12	225	2243.000	9.90	4	1.48148	4	100	4	100	1	25	4	1	100				4	0	0	0	0	0	0	0	0	0	0	2	1
1014	31	34	1	1	1	9	26.8	7.56	3.1	8	11	2925	13	225	4000.000	10.10	16	5.47009	15	93.75	15	93.75	13	81.25	14	13	100		10	4	11	0	1	1	0	0	0	100	13	69.2308	9	5	2	2	1		1
1015	32	30	1	1	1	9	23.1	3	1.79	189	10	2475	11	225	1598.000	14.50	6	2.42424	6	100	6	100	4	66.6667	4	4	100		2		5	0	0	2	0	0	0	100	4	100	4	3	2	2	1		1
1016	37	36	1	1	2	5	20.3	5.35	4.39	19	8	2250	10	225	4028.000	9.00	5	2.22222	5	100	5	100	2	40	4	2	100				5	0	0	1	0	0	0	0	0	0	0	2	1	1	1		1
1017	30	29	1	1	2	0.9	19.7	5.57	3.64	27	7	2475	11	225	2982.000	7.50	7	2.82828	4	57.1429	4	57.1429	4	57.1429	4	4	100	3	3		4	0	0	0	0	0	1	100	4	75	3	3	2
1018	30	30	1	1	1	2	23.2	9.14	4.58	30	8	2700	12	225	3324.000	11.60	12	4.44444	12	100	11	91.6667	3	25	10	3	100	3	7		8	0	0	1	0	0	0	100	3	100	3	3	2	2	1		1
1019	26	26	1	1	2	5	20.3	7.02	4.8	43	18	2362.5	13	187.5	4614.000	10.60	12	5.07937	12	100	12	100	7	58.3333	7	7	100	1	4	1	11	0	0	5	0	0	0	100	7	85.7143	6	3	2	2	1		1
1020	31	34	1	1	2	6	18.9	5.12	3.63	13	13	2475	11	225	2540.000	8.60	17	6.86869	16	94.1176	16	94.1176	1	5.88235	14	1	100				16	0	1	2	0	0	1	0	0	0	0	2	1	1	1	1
1021	33	37	1	1	2	4	23.9	6.82	6.97	38.29	10	2250	10	225	2637.000	7.10	10	4.44444	10	100	10	100	9	90	9	9	100	1	6	1	8	0	0	1	0	0	0	100	9	88.8889	8	5	1
1022	28	31	1	1	2	4	26.5	7.21	2.1	101	9	2475	12	225	2750.000	12.50	15	6.06061	14	93.3333	14	93.3333	7	46.6667	8	6	85.7143	2	5		12	0	0	5	1	0	0	85.7143	6	71.4286	5	3	2
1023	25	25	1	1	2	1.5	19.5	9.24	7.38	16	9	2700	12	225	2170.000	10.60	8	2.96296	7	87.5	7	87.5	7	87.5	7	7	100	5	2		5	0	0	0	0	1	0	100	7	42.8571	3	3	2	1	1		1
1024	28	27	1	1	2	1	21.3	6.17	2.09	26	8	2475	11	225	3451.000	10.00	8	3.23232	8	100	8	100	7	87.5	8	7	100	1	7	1	6	0	0	0	0	0	0	100	7	100	7
1025	27	30	1	1	2	4	18.7	6.49	6.45	31	17	1100	10	100	2174.000	10.30	17	15.4545	5	29.4118	3	17.6471	2	11.7647	3	2	100				4	0	1	0	6	6	0	0	0	0	0	2	2	1	1		1
1026	31	34	1	1	2	6	19.8	7.16	5.65	31	16	2512.5	12	225	6807.000	12.50	9	3.58209	9	100	9	100	7	77.7778	8	7	100	2	6		9	0	1	1	0	0	0	100	7	85.7143	6	5	2	1	1		1
1027	27	31	1	1	2	3	21.9	7.82	5.11	22	11	2925	13	225	1384.000	11.00	4	1.36752	4	100	4	100	1	25	2	1	100				4	0	0	2	0	0	0	0	0	0	0	2	1
1028	30	33	1	1	1	2	17.5	8.5	7.9	52	11	2212.5	10	225	4669.000	15.50	18	8.13559	16	88.8889	16	88.8889	10	55.5556	10	10	100	3	6	1	11	0	1	5	0	1	0	100	10	70	7	3	2	2	1		1
1029	31	32	1	1	2	2	27	7.2	3.78	35	9	2250	10	225	2446.000	8.10	13	5.77778	13	100	12	92.3077	8	61.5385	11	8	100	7	8		13	0	2	1	0	0	0	100	8	37.5	3	3	2
1030	34	39	1	1	2	5	18.7	6.66	3.46	29	12	2250	10	225	4300.000	9.60	19	8.44444	14	73.6842	9	47.3684	8	42.1053	9	8	100	4	5	1	9	0	0	0	4	1	0	87.5	7	50	4	3	2
1031	25	27	1	1	1	2.5	20.4	8.18	5.58	27	15	2025	11	225	5659.000	12.90	23	11.358	21	91.3043	21	91.3043	18	78.2609	18	18	100	3	16	2	16	0	0	3	1	0	1	100	18	100	18
1032	27	25	1	1	1	5	22	7.49	3.86	18	10	2700	12	225	4375.000	13.40	12	4.44444	10	83.3333	7	58.3333	4	33.3333	6	4	100	3	4	1	6	0	1	1	1	1	0	100	4	100	4	3	2	1	1		1
1033	25	26	1	1	2	2.5	18.9	8.82	10.3	33	9	2925	13	225	7284.000	10.10	8	2.73504	8	100	8	100	8	100	8	8	100	2	5	2	5	0	0	0	0	0	0	100	8	75	6
1034	26	29	1	1	1	2	21.3	7.92	2.45	32	12	2475	11	225	1783.000	12.30	5	2.0202	5	100	5	100	3	60	4	3	100		1		5	0	0	1	0	0	0	100	3	100	3	3	2	1	1		1
1035	33	32	1	1	2	6	24.2	5.92	5.12	46	8	1875	10	187.5	5671.000	10.00	16	8.53333	16	100	13	81.25	1	6.25	11	1	100	6	7	2	15	0	2	2	0	0	0	100	1	100	1
1036	31	31	1	1	1	8	18.7	10.98	8.94	48	8	2700	12	225	4513.000	9.50	4	1.48148	4	100	4	100	3	75	3	3	100	2	2		4	0	0	1	0	0	0	100	3	66.6667	2	3	2	1	1		1
1037	33	33	1	1	2	1	24	6.2	6.15	28	16	3862.5	21	150	1653.000	9.00	14	3.6246	13	92.8571	13	92.8571	9	64.2857	11	9	100	3	7		12	0	0	2	0	0	1	100	9	88.8889	8	3	2	2	1		1
1038	28	27	1	1	1	3	23.4	7.1	7.05	31	15	2475	11	225	3772.000	9.70	15	6.06061	12	80	11	73.3333	9	60	9	8	88.8889	3	6	1	8	0	0	1	1	1	1	88.8889	8	88.8889	8	3	2
1039	26	27	1	1	2	3	20.2	8.16	4.34	30	9	1500	10	150	4238.000	10.40	10	6.66667	7	70	6	60	4	40	4	4	100	1		1	6	0	0	2	0	1	0	100	4	75	3	3	2	1	1	1
1040	30	32	1	1	2	3	18.3	7.97	6.03	16	9	2925	13	225	3158.000	10.40	6	2.05128	6	100	5	83.3333	1	16.6667	5	1	100	1	1	2	5	0	1	0	0	0	0	0	0	0	0	2	1	1	1		1
1041	35	39	1	1	1	8	21.5	5.46	4.33	38	14	1350	9	150	2705.000	7.90	14	10.3704	9	64.2857	8	57.1429	7	50	8	7	100	7	5		5	0	0	0	2	2	0	100	7	42.8571	3	3	2	1	1	1
1042	24	28	1	1	2	1	27.4	4.11	2.74	28	13	2475	11	225	716.000	11.50	8	3.23232	8	100	8	100	6	75	8	6	100	4	6		7	0	1	0	0	0	0	100	6	66.6667	4	3	2	2	1		1
1043	26	26	1	1	1	4	21.4	6.13	5.48	17	11	2512.5	12	187.5	1687.000	11.50	18	7.16418	14	77.7778	14	77.7778	9	50	14	9	100	2	3	8	12	0	0	0	0	4	0	100	9	55.5556	5	3	2
1044	28	30	1	1	1	7	24.8	5.11	3.84	33	6	2475	11	225	2175.000	13.30	10	4.0404	6	60	6	60	4	40	4	4	100	3	3		6	0	0	2	1	2	1	100	4	75	3	3	2	2	1		1
1045	28	30	1	1	1	4	21.8	5.86	3.25	39	11	1650	11	150	8841.000	13.80	15	9.09091	12	80	12	80	8	53.3333	10	8	100	3	6	1	12	0	2	2	2	0	1	100	8	75	6
1046	25	25	1	1	2	1	22.3	7.43	7.43	59	14	2250	10	225	3120.000	9.30	9	4	7	77.7778	5	55.5556	5	55.5556	5	5	100	1	4		6	0	0	0	2	0	0	100	5	80	4	3	2	2	1		1
1047	25	24	1	1	1	3	20.7	6.8	6.11	17	6	2625	10	225	1704.000	10.50	9	3.42857	7	77.7778	7	77.7778	5	55.5556	6	5	100	5	4		7	0	1	1	2	0	0	80	4	40	2	3	2	1	1		1
1048	36	34	1	1	2	17	20.8	5.54	3.25	20	15	2100	11	225	4995.000	10.50	18	8.57143	16	88.8889	16	88.8889	10	55.5556	13	10	100		6	7	12	0	1	2	1	0	1	100	10	70	7
1049	30	30	1	1	1	6	20.5	5.32	3.7	57	4	2250	10	225	2268.000	9.10	5	2.22222	5	100	2	40	1	20	2	1	100				3	0	1	0	0	0	0	0	0	0	0	2	1
1050	23	27	1	1	2	3	18.9	8.04	4.57	37	8	2475	11	225	2096.000	10.60	16	6.46465	14	87.5	13	81.25	4	25	8	4	100	1	6	2	14	0	1	5	0	0	1	100	4	75	3
1051	29	33	1	1	2	2	23.2	7.37	5.41	21	4	2925	11	225	2255.000	10.60	3	1.02564	1	33.3333	1	33.3333	1	33.3333	1	1	100				0	0	0	0	0	0	1	0	0	0	0	2	1
1052	33	35	1	1	2	4	24.6	5.78	3.34	42	7	2475	11	225	898.000	8.40	2	0.808081	2	100	2	100	2	100	2	2	100				2	0	0	0	0	0	0	0	0	0	0	2	2
1053	23	26	1	1	1	4	20	10.45	10.65	30	12	1650	11	150	4658.000	12.90	17	10.303	17	100	16	94.1176	12	70.5882	13	12	100	3	9	1	10	0	1	3	0	0	0	100	12	91.6667	11	3	2	2	1		1
1054	26	29	1	1	2	2	17.7	9.35	4.29	62	7	2925	11	225	3107.000	10.50	8	2.73504	6	75	5	62.5	3	37.5	4	3	100	1	3	1	5	0	0	1	0	2	0	100	3	66.6667	2	3	2
1055	34	30	1	1	2	7	24.6	6.8	10.96	49	15	2250	10	225	1390.000	9.60	6	2.66667	2	33.3333	2	33.3333	1	16.6667	1	1	100				2	0	0	1	1	0	1	0	0	0	0	2	1	1	1		1
1056	39	36	1	1	1	13	17.9	9.04	2.07	73	10	2700	12	225	4657.000	8.80	11	4.07407	6	54.5455	6	54.5455	2	18.1818	6	2	100				4	0	0	0	0	3	1	0	0	0	0	2	2
1057	28	33	1	1	1	5	23.9	5.51	2.58	20	2	2700	12	225	1842.000	10.30	6	2.22222	6	100	4	66.6667	3	50	3	3	100	2	1		4	0	0	1	0	0	0	100	3	66.6667	2
1058	26	36	1	1	2	3	20.3	6.42	2.61	30	19	2325	12	150	4325.000	9.00	16	6.88172	15	93.75	15	93.75	12	75	13	12	100	6	7		12	0	2	1	1	0	0	100	12	66.6667	8	3	2	1	1	1
1059	34	38	1	1	1	7	18.7	8.95	2.44	33	13	2737.5	13	225	3981.000	11.10	18	6.57534	18	100	18	100	12	66.6667	12	12	100	4	8		16	0	1	5	0	0	0	100	12	75	9
1060	28	28	1	1	2	1.5	22.6	8.37	4.1	35	10	2287.5	11	225	4092.000	11.40	12	5.2459	12	100	12	100	9	75	11	9	100	6	7		9	0	1	1	0	0	0	100	9	66.6667	6	3	2	2	1		1
1061	23	28	1	1	2	6	22.8	5.7	3.25	17	10	2550	13	150	3982.000	11.50	14	5.4902	11	78.5714	11	78.5714	7	50	7	7	100	1	5	1	11	0	0	4	2	1	0	100	7	71.4286	5	3	2	1	1		1
1062	21	22	1	1	2	1	20.2	10.76	4.48	19	13	1350	9	150	1490.000	15.20	7	5.18519	7	100	7	100	6	85.7143	5	5	83.3333	1	4		7	0	0	1	0	0	0	83.3333	5	83.3333	5	3	2	2	1		1
1063	26	28	1	1	1	4	23.4	7.19	5.04	25	10	2025	12	150	988.000	13.40	9	4.44444	8	88.8889	7	77.7778	4	44.4444	7	4	100	5	4		6	0	3	0	1	0	0	100	4	100	4	3	2	1	1		1
1064	26	31	1	1	1	3	18.9	5.9	5.38	24	14	1650	11	150	4325.000	13.50	12	7.27273	12	100	12	100	10	83.3333	12	10	100	2	7	4	10	0	0	0	0	0	0	100	10	70	7	3	2	1	1		1
1065	28	30	1	1	1	1	23.8	7.08	3.77	21	9	2925	13	225	3906.000	10.70	11	3.76068	11	100	4	36.3636	4	36.3636	4	4	100	2	2	1	10	0	0	0	0	0	0	100	4	50	2	3	2	1	1		1
1066	35	37	1	1	1	13	27.2	6.27	3.33	22	8	3600	12	300	1520.000	11.60	6	1.66667	6	100	5	83.3333	3	50	4	3	100	1	4		5	0	1	1	0	0	0	100	3	100	3	3	3	2	1		1
1067	33	33	1	1	2	2	21.2	7.52	6.65	34	10	2700	12	225	5310.000	10.70	15	5.55556	12	80	9	60	5	33.3333	5	5	100	2	5		10	0	0	4	3	0	0	100	5	80	4
1068	26	35	1	1	1	5	19.2	6.33	4.95	30	13	2100	11	150	6149.000	14.00	12	5.71429	11	91.6667	11	91.6667	9	75	9	9	100	4	4		11	0	0	2	1	0	0	100	9	77.7778	7	3	2	1	1		1
1069	30	29	1	1	1	5	18.3	6.81	2.69	26	8	3150	14	225	4106.000	12.70	13	4.12698	13	100	13	100	9	69.2308	11	9	100	5	6	1	12	0	0	2	0	0	0	88.8889	8	44.4444	4	3	2	1	1		1
1070	32	35	1	1	2	7	18.8	5.7	10.4	70.21	8	2475	11	225	5113.000	5.50	10	4.0404	8	80	8	80	5	50	5	5	100	4	2		6	0	0	3	0	0	1	100	5	60	3	3	2	2	1		1
1071	31	31	1	1	2	6	24	6.82	5.21	22	15	2475	12	187.5	4469.000	9.00	8	3.23232	7	87.5	6	75	6	75	5	5	83.3333	3	4		5	0	0	0	0	1	0	83.3333	5	50	3	3	2	1	1		1
1072	29	31	1	1	1	2	18.4	10.44	4.22	50	8	1800	12	150	2229.000	10.60	9	5	8	88.8889	5	55.5556	4	44.4444	4	4	100	2	4		4	0	0	1	0	1	0	100	4	100	4	3	2	2	1		1
1073	32	35	1	1	2	5	17.2	6.04	4.78	38	17	1650	11	150	4784.000	11.20	19	11.5152	18	94.7368	12	63.1579	10	52.6316	12	10	100	4	2	1	9	0	1	0	0	0	1	80	8	60	6	5	1	1	1		1
1074	26	27	1	1	1	5.5	22.8	4.67	2.13	27	11	1650	10	150	2261.000	11.50	14	8.48485	9	64.2857	8	57.1429	4	28.5714	8	4	100	8	1		5	0	0	0	3	1	1	75	3	25	1	3	2	1	1
1075	29	34	1	1	2	3	20	7.25	5.31	20	14	2100	11	150	3931.000	8.40	15	7.14286	13	86.6667	13	86.6667	9	60	10	9	100	3	8	1	12	0	0	3	1	0	1	100	9	100	9	5	2	2	1		1
1076	26	24	1	1	2	12	17.7	6.26	6.04	24	9	2250	11	225	1472.000	9.40	11	4.88889	9	81.8182	9	81.8182	8	72.7273	8	8	100	1	5	3	8	0	0	1	1	0	0	100	8	75	6	3	2	2	1	1
1077	29	33	1	1	1	5	25.8	6	2.56	29	16	3750	16	225	1376.000	11.10	9	2.4	8	88.8889	6	66.6667	6	66.6667	6	6	100	2	4		4	0	0	0	0	1	0	100	6	100	6	3	2	1	1		1
1078	28	30	1	1	1	5	21.4	6.74	7.04	37	10	2400	13	225	4527.000	12.00	17	7.08333	12	70.5882	9	52.9412	5	29.4118	6	5	100	2	2	1	10	0	0	3	2	2	1	100	5	60	3	3	2	2	1		1
1079	35	35	1	1	2	2	20.9	7.56	5.53	41	12	1875	10	150	1835.000	6.30	4	2.13333	4	100	3	75	2	50	2	2	100				4	0	0	1	0	0	0	0	0	0	0	2	2	2	1	1
1080	34	36	1	1	2	6	21.6	7.32	4.03	24	11	2325	13	187.5	2939.000	10.40	15	6.45161	15	100	15	100	13	86.6667	13	13	100	7	9		11	0	0	2	0	0	0	100	13	69.2308	9	3	2	1	1		1
1081	34	29	1	1	1	5	17.1	10.62	2.47	34	6	3600	12	300	1240.000	9.60	2	0.555556	2	100	2	100	2	100	2	2	100				2	0	0	0	0	0	0	0	0	0	0	2	2
1082	30	38	1	1	1	7	23.7	7.89	2.47	24	7	1987.5	11	150	3227.000	10.90	5	2.51572	5	100	4	80	4	80	4	4	100	2	2	1	5	0	0	0	0	0	0	100	4	50	2	3	2
1083	29	31	1	1	2	1.6	20.3	7.5	13.83	39	13	1575	8	187.5	2797.000	10.50	10	6.34921	10	100	10	100	9	90	9	9	100	2	5	3	8	0	0	1	0	0	0	88.8889	8	88.8889	8	3	2	2	1		1
1084	34	34	1	1	2	3	19	6.02	1.83	44.08	9	2475	11	225	4460.000	10.90	10	4.0404	9	90	9	90	7	70	8	7	100	1	6	2	9	0	1	1	0	0	1	100	7	85.7143	6
1085	24	26	1	1	1	3	20.8	7.28	5.53	26	10	2700	12	225	915.000	9.20	5	1.85185	4	80	4	80	4	80	4	4	100	1	2		4	0	0	0	0	1	0	100	4	50	2	3	2	1	1		1
1086	27	38	1	1	2	4	24.7	5.41	4.02	50	12	1650	11	150	1948.000	11.00	21	12.7273	20	95.2381	20	95.2381	17	80.9524	18	17	100	2	9	5	12	0	1	2	0	0	0	100	17	94.1176	16	3	2	1	1		1
1087	30	30	1	1	2	1	22.8	8.74	5.8	37	9	2100	11	150	2270.000	11.90	10	4.7619	9	90	9	90	5	50	8	5	100	3	6	1	8	0	0	1	0	0	1	100	5	80	4	3	2	1	1		1
1088	34	35	1	1	1	2	19.8	8.47	3.8	55	12	1837.5	11	150	3915.000	17.30	6	3.26531	4	66.6667	4	66.6667	4	66.6667	4	4	100	1	3		3	0	0	0	1	1	0	100	4	75	3	3	2	1	1		1
1089	25	23	1	1	1	2	17.3	10.01	5.61	46	10	2475	11	225	2567.000	10.40	16	6.46465	12	75	12	75	9	56.25	10	9	100		6	1	9	0	0	2	2	2	0	100	9	100	9	3	2	1	1		1
1090	23	31	1	1	1	3	17.8	10.46	5.25	37	8	1950	10	225	4545.000	7.10	20	10.2564	17	85	17	85	15	75	14	14	93.3333	7	8		15	0	1	1	0	3	0	80	12	66.6667	10	3	2
1091	31	32	1	1	2	5	20.8	7.95	3.11	28	10	3375	15	225	967.000	11.10	5	1.48148	4	80	3	60	3	60	3	3	100		3		3	0	0	0	0	1	0	100	3	100	3	3	2	1	1		1
1092	31	30	1	1	2	5	20.8	10.88	6.18	35	6	2025	9	225	723.000	8.30	3	1.48148	3	100	3	100	2	66.6667	2	2	100				3	0	0	1	0	0	0	0	0	0	0	2	2
1093	33	36	1	1	1	10	20	7.17	5.32	55	10	2062.5	11	187.5	5090.000	10.50	18	8.72727	18	100	18	100	17	94.4444	16	16	94.1176	7	9	1	15	0	0	1	0	0	0	94.1176	16	41.1765	7	3	2	1	1		1
1094	25	26	1	1	1	7	17.5	9.54	4.53	20.8	15	2137.5	13	150	9280.000	10.50	11	5.1462	9	81.8182	4	36.3636	4	36.3636	3	3	75	1	2		5	0	0	0	0	1	1	75	3	75	3
1095	36	32	1	1	2	5	22.7	6.86	4.77	22	10	2475	11	225	1844.000	10.20	9	3.63636	8	88.8889	8	88.8889	7	77.7778	7	7	100	3	1		8	0	0	1	0	0	1	71.4286	5	57.1429	4	3	2	2	1		1
1096	36	37	1	1	2	10	20.3	5.41	5.75	56	8	2025	9	225	3797.000	5.80	8	3.95062	4	50	4	50	2	25	2	1	50				3	0	1	0	1	1	1	0	0	0	0	2	1
1097	25	28	1	1	1	3	20	8.93	7.4	50	13	2025	11	150	994.000	11.40	6	2.96296	6	100	6	100	4	66.6667	6	4	100	2	4	1	6	0	0	0	0	0	0	100	4	100	4	3	2	2	1		1
1098	26	29	1	1	1	4	16.1	7.67	6.21	40	16	1800	12	150	1878.000	9.20	9	5	8	88.8889	7	77.7778	3	33.3333	3	3	100		3		4	0	1	3	1	0	0	100	3	100	3	3	2	1	1
1099	29	31	1	1	1	2	17.1	7.25	8.76	40	16	1950	13	150	10351.000	5.70	23	11.7949	22	95.6522	16	69.5652	11	47.8261	12	11	100	5	9	2	14	0	1	3	0	0	1	100	11	81.8182	9
1100	35	39	1	1	2	4	21.4	7.52	7.97	24	5	3600	12	300	4098.000	8.80	5	1.38889	4	80	3	60	3	60	3	3	100	2	1		3	0	0	0	0	0	1	100	3	33.3333	1	3	3
1101	37	38	1	1	2	6	24.8	8.77	7.75	28	7	3150	14	225	4419.000	10.30	14	4.44444	14	100	14	100	10	71.4286	11	9	90	1	10	1	13	0	1	2	0	0	0	90	9	90	9	3	2	2	1		1
1102	27	27	1	1	1	4	22.2	6.83	1.65	58	13	1950	12	150	3532.000	12.90	16	8.20513	11	68.75	11	68.75	9	56.25	9	9	100	1	4		10	0	0	2	1	4	0	100	9	88.8889	8	3	2	2	1		1
1103	28	31	1	1	2	4	18.9	7.4	3.48	21	16	1800	12	150	1540.000	11.90	11	6.11111	8	72.7273	8	72.7273	8	72.7273	8	8	100	2	3		7	0	0	0	0	3	0	100	8	87.5	7	3	2	2	1		1
1104	35	39	1	1	1	14	23.8	6.29	2.9	47	9	2700	12	225	3899.000	11.00	11	4.07407	9	81.8182	5	45.4545	1	9.09091	5	1	100				7	0	0	0	0	2	0	0	0	0	0	2	1
1105	36	39	1	1	2	1	23.6	6.85	4.75	24	15	3225	16	150	624.000	9.10	9	2.7907	8	88.8889	8	88.8889	6	66.6667	8	6	100	1	2	1	8	0	0	0	1	0	0	100	6	83.3333	5	3	2	1	1		1
1106	22	35	1	1	2	4	16.6	6.46	4.27	36	13	1575	11	150	5904.000	9.70	17	10.7937	13	76.4706	12	70.5882	11	64.7059	11	11	100	5	7	2	10	0	0	1	0	4	0	100	11	90.9091	10
1107	31	33	1	1	2	11	22.8	6	3.67	18	10	2250	10	225	3071.000	11.70	16	7.11111	13	81.25	13	81.25	9	56.25	9	9	100	3	4	1	11	0	0	4	2	1	0	88.8889	8	88.8889	8	3	2
1108	23	23	1	1	2	1	16.6	6.42	4.51	49	16	1950	13	112.5	4300.000	10.60	19	9.74359	19	100	18	94.7368	14	73.6842	16	14	100	7	9	2	17	0	1	2	0	0	0	100	14	64.2857	9
1109	31	31	1	1	2	3	22.7	10.95	6.84	35	9	3375	15	225	1062.000	11.40	5	1.48148	5	100	4	80	3	60	3	3	100	2	1		3	0	1	0	0	0	0	100	3	33.3333	1	3	2	1	1	1
1110	31	31	1	1	1	4	24	7.45	3.63	13	18	2175	12	150	1776.000	10.50	9	4.13793	9	100	5	55.5556	5	55.5556	5	5	100	1	3		4	0	0	0	0	0	0	100	5	100	5	3	2	2	1		1
1111	32	38	1	1	2	5	27.4	5.66	3.43	31	10	2475	12	225	3257.000	12.20	8	3.23232	7	87.5	5	62.5	4	50	5	4	100		3		4	0	0	0	1	0	0	100	4	100	4	3	2
1112	31	35	1	1	2	9	22.4	10.86	7.62	140	7	2250	10	225	1255.000	6.90	5	2.22222	5	100	5	100	3	60	5	3	100	4	2		5	0	2	0	0	0	0	100	3	33.3333	1	3	2
1113	28	28	1	1	2	3	17.3	8.56	4.1	36	5	2100	12	187.5	5149.000	6.90	9	4.28571	8	88.8889	7	77.7778	3	33.3333	4	3	100	1	3		6	0	1	3	0	1	0	100	3	100	3	3	1	1	1		1
1114	34	32	1	1	2	3	26.1	6.65	3.95	10	10	2700	12	225	1388.000	8.50	6	2.22222	4	66.6667	4	66.6667	1	16.6667	3	1	100	1	1	1	3	0	1	0	0	2	0	100	1	0	0	5	1	1	1		1
1115	30	31	1	1	1	9	18.7	7.31	6.77	36	9	2475	11	225	5272.000	10.10	7	2.82828	7	100	7	100	6	85.7143	6	6	100	2	4		6	0	0	1	0	0	0	100	6	66.6667	4
1116	31	35	1	1	2	3	20.5	11.01	6.82	26	8	2775	14	150	1784.000	13.50	5	1.8018	5	100	5	100	2	40	5	2	100				4	0	0	0	0	0	0	0	0	0	0	2	2
1117	32	30	1	1	2	0.7	19.9	4.93	16.7	47	10	1800	8	225	3715.000	8.90	9	5	9	100	9	100	8	88.8889	8	8	100	2	4		5	0	0	1	0	0	0	100	8	87.5	7	3	2	2	1		1
1118	34	40	1	1	2	1	22.9	7.59	3.4	32	8	2925	13	225	857.000	11.30	5	1.7094	5	100	5	100	5	100	5	5	100		2	1	5	0	0	0	0	0	0	100	5	100	5	3	2
1119	33	33	1	1	2	3	22.2	5.94	3.51	38	9	2700	12	225	2281.000	9.60	13	4.81481	11	84.6154	11	84.6154	9	69.2308	9	9	100	3	4	2	10	0	0	2	1	0	1	100	9	66.6667	6	3	2
1120	33	33	1	1	2	10	22.5	6.62	2.7	12	9	2700	12	225	4412.000	14.50	12	4.44444	12	100	12	100	11	91.6667	11	11	100	6	7		12	0	0	1	0	0	0	100	11	81.8182	9	3	2	2	1		1
1121	24	28	1	1	1	2	18	13.4	15.16	42	9	2737.5	13	187.5	2580.000	12.40	8	2.92237	8	100	8	100	4	50	5	4	100	4	2		8	0	1	3	0	0	0	75	3	0	0	3	2	1	1		1
1122	33	36	1	1	1	6	23.5	6.4	5.4	22	10	1500	10	150	3626.000	13.10	10	6.66667	5	50	4	40	1	10	1	1	100				2	0	0	3	0	5	0	0	0	0	0	2	1
1123	24	27	1	1	2	1	25.3	8.31	3.4	21	9	2475	11	225	2338.000	12.00	13	5.25253	10	76.9231	10	76.9231	8	61.5385	8	8	100	5	4		10	0	0	2	2	1	0	100	8	62.5	5	3	2
1124	34	34	1	1	2	1	26.9	5.64	1.73	18	11	2700	12	225	1760.000	10.90	12	4.44444	10	83.3333	9	75	4	33.3333	7	4	100	1	6	1	8	0	2	1	0	1	1	100	4	100	4	3	2	2	1		1
1125	29	27	1	1	2	2	20.9	6.35	5.57	23	7	2250	10	225	1823.000	10.00	11	4.88889	11	100	11	100	8	72.7273	10	8	100	5	8	1	10	0	1	1	0	0	0	100	8	100	8	3	2
1126	34	37	1	1	1	13	22.8	8.49	17.19	62	10	2475	11	225	2936.000	13.00	12	4.84848	12	100	12	100	9	75	10	9	100	3	5	1	11	0	0	2	0	0	0	100	9	77.7778	7	3	2
1127	29	31	1	1	2	2	23.3	5.8	5.33	37	13	2400	14	150	1678.000	9.80	9	3.75	6	66.6667	6	66.6667	4	44.4444	5	4	100	2	2		6	0	0	1	3	0	0	100	4	75	3	3	2	1	1		1
1128	31	33	1	1	1	2	21.3	5.93	6.37	39.72	9	2212.5	12	150	1191.000	9.80	5	2.25989	4	80	4	80	2	40	3	2	100				4	0	0	1	0	0	1	0	0	0	0	2	2	1	1		1
1129	27	30	1	1	2	2	23.3	7.92	3.26	31	6	2250	12	225	5974.000	12.70	17	7.55556	16	94.1176	16	94.1176	9	52.9412	15	9	100	5	9	2	15	0	2	1	0	1	0	100	9	100	9
1130	32	31	1	1	1	4	16.1	7.12	5.33	91.67	4	2475	11	225	2410.000	9.70	6	2.42424	6	100	6	100	3	50	4	3	100	2	2		5	0	0	2	0	0	0	100	3	100	3	3	2	2	1		1
1131	31	29	1	1	2	1	16.4	8.79	3	28	7	2475	11	225	3433.000	10.30	9	3.63636	9	100	9	100	9	100	9	9	100	1	6	1	5	0	0	0	0	0	0	100	9	88.8889	8	3	2	1	1		1
1132	30	30	1	1	1	4	18.3	5.18	10.8	69	13	1800	12	150	4931.000	12.50	16	8.88889	14	87.5	12	75	9	56.25	9	9	100	5	5		10	0	0	3	2	0	0	100	9	55.5556	5	3	2	1	1		1
1133	40	38	1	1	2	11	20.7	6.93	2.23	48	8	2700	12	225	1197.000	10.00	4	1.48148	3	75	3	75	3	75	3	3	100		3		3	0	0	0	0	0	0	100	3	100	3	3	3
1134	36	35	1	1	2	1	18.7	8.41	4.15	16	8	2250	10	225	686.000	9.50	4	1.77778	4	100	4	100	3	75	3	3	100		1		3	0	0	1	0	0	0	100	3	100	3	3	2
1135	30	30	1	1	1	7	17.6	10.58	4.29	23	11	1875	10	187.5	2452.000	16.30	5	2.66667	4	80	3	60	3	60	3	3	100	1	1		4	0	0	0	0	0	1	100	3	100	3	3	2	1	1		1
1136	33	34	1	1	2	2	22.5	7.75	4.58	51	10	2925	13	225	3264.000	11.50	8	2.73504	7	87.5	7	87.5	4	50	7	4	100	4	3		5	0	1	0	1	0	0	75	3	50	2	3	2	2	1		1
1137	24	27	1	1	2	2	17.9	10.89	7.07	41	8	2475	12	187.5	2316.000	7.90	8	3.23232	8	100	8	100	7	87.5	8	7	100	2	7	1	8	0	0	0	0	0	0	100	7	100	7	3	2	1	1
1138	31	33	1	1	2	2	19.7	6.41	2.6	27	8	2250	11	187.5	2400.000	10.20	7	3.11111	7	100	6	85.7143	5	71.4286	5	5	100		2		5	0	0	1	0	0	0	100	5	100	5	3	2	1	1		1
1139	30	31	1	1	2	1.2	24.4	7.75	4.58	40	9	2475	11	225	1337.000	8.70	6	2.42424	6	100	6	100	4	66.6667	5	4	100	5	3		5	0	0	1	0	0	0	100	4	0	0	3	2
1140	25	25	1	1	2	2	17.4	4.65	6.37	110.8	12	1125	9	137.5	6300.000	6.70	22	19.5556	18	81.8182	17	77.2727	10	45.4545	17	10	100	2	11	4	17	0	1	0	2	2	0	100	10	90	9
1141	34	37	1	1	1	3	24.8	8.06	2	19	11	2250	10	225	1945.000	11.00	6	2.66667	6	100	5	83.3333	5	83.3333	5	5	100	2	4		5	0	0	0	0	0	0	100	5	80	4	3	2
1142	27	32	1	1	2	5	21	10.66	4.8	30	8	3150	14	225	5178.000	10.20	15	4.7619	10	66.6667	10	66.6667	8	53.3333	9	8	100	3	5		8	0	0	1	1	3	1	100	8	100	8	3	2	1	1		1
1143	34	32	1	1	1	10	18.7	7.38	3.24	67	6	2700	12	225	3542.000	8.50	7	2.59259	5	71.4286	5	71.4286	3	42.8571	3	3	100	2	2		4	0	0	2	1	0	0	100	3	33.3333	1	3	2
1144	25	32	1	1	2	1	19.1	7.82	3.64	66	8	2250	10	225	4856.000	6.80	17	7.55556	14	82.3529	14	82.3529	12	70.5882	11	11	91.6667	4	9	1	11	0	0	2	2	1	0	91.6667	11	33.3333	4	3	2	1	1		1
1145	30	30	1	1	2	4	21.4	4.98	3.21	32	11	2737.5	13	187.5	2231.000	13.30	10	3.65297	9	90	8	80	5	50	6	5	100	2	1	1	8	0	1	2	1	0	0	100	5	80	4	3	2
1146	37	40	1	1	2	0.5	25.3	6.98	2.56	30	6	2475	11	225	2495.000	9.40	11	4.44444	10	90.9091	10	90.9091	8	72.7273	8	8	100	1	5	2	9	0	0	2	1	0	0	100	8	87.5	7	5	2	2	1		1
1147	30	34	1	1	2	5	20.8	6.27	3.5	30	1	2250	10	225	1299.000	11.20	6	2.66667	5	83.3333	4	66.6667	2	33.3333	3	2	100				3	0	0	1	1	0	0	0	0	0	0	2	2
1148	28	28	1	1	2	0.8	20.2	4.99	2.58	73	10	2250	11	187.5	2241.000	6.80	7	3.11111	5	71.4286	5	71.4286	5	71.4286	5	5	100		1	1	4	0	0	0	2	0	0	100	5	100	5	3	2	1	1		1
1149	29	31	1	1	2	1	19.4	12.02	7.31	42	8	2287.5	12	225	5119.000	10.60	8	3.49727	8	100	8	100	6	75	7	6	100	1	4		6	0	1	1	0	0	0	100	6	100	6	3	2	2	1		1
1150	24	26	1	1	2	0.5	21.4	7.5	4	40	9	2475	11	225	2517.000	12.70	11	4.44444	8	72.7273	8	72.7273	3	27.2727	7	3	100	3	4	2	8	0	1	1	0	0	1	100	3	66.6667	2	3	2	1	1		1
1151	34	36	1	1	2	4	20.8	8.7	5.01	47	11	2475	12	187.5	2165.000	11.20	7	2.82828	7	100	7	100	6	85.7143	6	6	100	4	4		7	0	0	1	0	0	0	100	6	83.3333	5	3	2	2	1		1
1152	36	34	1	1	2	7	16.6	13.29	6.3	127	18	1800	12	150	1833.000	10.90	4	2.22222	3	75	3	75	1	25	3	1	100				3	0	0	0	0	0	1	0	0	0	0	2	1	1	1	1
1153	34	38	1	1	2	2	21.2	10.54	4.94	28	12	1987.5	11	187.5	4452.000	8.10	15	7.54717	15	100	13	86.6667	9	60	9	9	100	6	2		13	0	0	4	0	0	0	77.7778	7	33.3333	3	3	2	1	1		1
1154	31	31	1	1	1	7	19.4	6.18	3.17	46	8	2475	11	225	2833.000	12.70	6	2.42424	6	100	6	100	6	100	6	6	100	5	2		3	0	0	0	0	0	0	83.3333	5	66.6667	4	3	2	2	1		1
1155	27	31	1	1	1	3	20.7	7.02	3.95	43	9	1800	8	225	1092.000	11.80	7	3.88889	4	57.1429	2	28.5714	1	14.2857	1	1	100	1			2	0	0	1	3	0	0	100	1	100	1	2	1
1156	37	43	1	1	2	13	23.1	8.28	2.05	35	10	2700	12	225	1054.000	15.10	6	2.22222	6	100	6	100	4	66.6667	4	4	100	1	2		6	0	0	2	0	0	0	100	4	75	3	3	2	1	1		1
1157	25	28	1	1	1	1	21.2	8.15	5.19	20	6	2700	12	225	3173.000	9.50	9	3.33333	9	100	8	88.8889	7	77.7778	8	7	100	1	8		7	0	0	0	0	0	0	100	7	85.7143	6	3	2
1158	31	31	1	1	2	5	24.4	6.72	4.9	23	10	2700	12	225	2575.000	9.90	6	2.22222	6	100	6	100	5	83.3333	6	5	100		6		5	0	0	0	0	0	0	100	5	100	5	3	2
1159	29	30	1	1	2	3	20.8	7.92	7.67	46	12	2700	12	225	3836.000	11.10	9	3.33333	9	100	9	100	6	66.6667	6	5	83.3333	5	3		5	0	1	2	0	0	0	83.3333	5	33.3333	2
1160	33	35	1	1	1	8	18.8	8.72	5.62	30	7	2475	11	225	2081.000	8.90	7	2.82828	7	100	7	100	2	28.5714	5	2	100				7	0	1	2	0	0	0	0	0	0	0	2	2
1161	33	33	1	1	1	2	21	6.77	7.43	43	13	2475	11	225	4422.000	10.50	20	8.08081	18	90	17	85	8	40	14	8	100	2	9	4	18	0	0	3	2	0	0	100	8	87.5	7	3	2	2	1		1
1162	29	28	1	1	2	3	16.8	5.63	3.88	39	7	2400	12	225	3980.000	10.00	16	6.66667	16	100	16	100	5	31.25	13	5	100	2	6	3	15	0	0	3	0	0	0	100	5	80	4	3	2	2	1		1
1163	31	40	1	1	2	4	24	6	2.09	20	12	2025	10	225	6807.000	8.20	18	8.88889	17	94.4444	17	94.4444	15	83.3333	16	15	100	2	8		12	0	1	1	0	1	0	100	15	100	15
1164	26	31	1	1	2	1	22.7	8.07	4.03	14	15	2400	11	225	4469.000	9.90	13	5.41667	13	100	13	100	7	53.8462	8	7	100	3	5		10	0	1	5	0	0	0	100	7	71.4286	5	3	2
1165	34	33	1	1	1	3	17.5	5.59	2.26	17	8	2475	11	225	7328.000	10.60	8	3.23232	8	100	8	100	7	87.5	8	7	100	3	7		7	0	0	0	0	0	0	100	7	100	7
1166	29	26	1	1	2	2.5	19.1	6.66	4.81	28	11	1950	13	150	1853.000	12.30	9	4.61538	9	100	9	100	4	44.4444	8	4	100	1	6	2	9	0	1	1	0	0	0	100	4	75	3	5	1	1	1		1
1167	34	40	1	1	2	3	23.8	9.98	3.19	28	10	2250	10	225	4239.000	10.50	11	4.88889	11	100	7	63.6364	7	63.6364	7	7	100	2	7		9	0	0	0	0	0	0	100	7	100	7	3	2
1168	24	27	1	1	2	5	21.4	7.08	5.09	26	11	2925	13	225	2842.000	9.90	8	2.73504	7	87.5	5	62.5	4	50	4	4	100	1	2	1	7	0	0	1	0	1	0	100	4	75	3
1169	29	31	1	1	2	2	19.5	9.59	13.37	62	8	2550	15	150	2970.000	12.50	15	5.88235	11	73.3333	11	73.3333	10	66.6667	11	10	100	4	9		9	0	0	0	0	2	1	100	10	90	9	5	2	1	1		1
1170	25	26	1	1	1	3	19.5	9.07	3.14	63	5	2925	13	225	4484.000	11.60	5	1.7094	5	100	5	100	5	100	5	5	100	2	3		4	0	0	0	0	0	0	100	5	80	4	3	2	1	1		1
1171	28	28	1	1	2	3	17.7	8.24	4.29	23	9	2250	10	225	2530.000	11.60	8	3.55556	6	75	6	75	6	75	6	6	100	4	1	1	5	0	0	0	0	2	0	100	6	16.6667	1	3	2	1	1
1172	27	27	1	1	2	2	18.5	6.08	4.85	40	17	1125	10	112.5	5030.000	12.70	13	11.5556	9	69.2308	9	69.2308	7	53.8462	7	7	100	5	2	1	7	0	0	2	0	3	0	100	7	28.5714	2
1173	32	35	1	1	2	2	20	9.05	2.08	35	8	1350	9	150	640.000	9.80	4	2.96296	1	25	1	25	1	25	1	1	100				1	0	0	0	0	2	1	0	0	0	0	2	1
1174	34	33	1	1	2	1	20.4	8.91	2.71	35	8	2025	10	187.5	1238.000	14.80	6	2.96296	4	66.6667	4	66.6667	3	50	4	3	100		3	1	3	0	1	0	0	1	1	100	3	100	3	3	2	2	1		1
1175	31	33	1	1	1	3	18.9	10.2	4.55	44	11	2250	11	187.5	1293.000	8.40	4	1.77778	2	50	2	50	2	50	2	2	100				2	0	0	0	0	1	0	0	0	0	0	2	2	2	1		1
1176	33	35	1	1	1	7	19.1	7.94	5.78	19	12	1912.5	9	225	2374.000	12.20	10	5.22876	10	100	10	100	6	60	6	6	100	1	3	1	9	0	0	4	0	0	0	100	6	50	3	3	2	1	1		1
1177	33	37	1	1	2	13	21.8	7.77	4.07	43	6	2250	10	225	996.000	7.70	9	4	9	100	9	100	6	66.6667	7	6	100	3	1	1	7	0	0	2	0	0	0	83.3333	5	50	3	3	2	1	1		1
1178	26	43	1	1	2	4	20.9	5.64	4.66	33	16	1800	12	150	2919.000	15.10	11	6.11111	11	100	11	100	9	81.8182	9	9	100	1	5	2	10	0	0	2	0	0	0	100	9	77.7778	7	3	2	2	1		1
1179	32	33	1	1	1	7	20.8	8.84	7.22	35	3	2700	12	225	1880.000	10.80	5	1.85185	4	80	4	80	4	80	4	4	100	2	3		4	0	0	0	0	0	1	100	4	100	4	3	2
1180	36	37	1	1	2	4	23	6.08	2.69	22	4	2700	12	225	6152.000	13.10	9	3.33333	9	100	9	100	9	100	9	9	100	3	7		7	0	0	0	0	0	0	100	9	44.4444	4	3	2	1	1		1
1181	31	32	1	1	2	3	18.8	9.52	7.28	22	15	2925	13	225	5440.000	8.10	11	3.76068	10	90.9091	8	72.7273	5	45.4545	6	5	100	2	4		9	0	1	2	0	0	1	100	5	80	4	3	2	2	1		1
1182	32	45	1	1	1	7	23.7	5.47	2.43	36	7	2062.5	11	187.5	2820.000	10.40	9	4.36364	9	100	9	100	6	66.6667	7	6	100	3	5		8	0	0	2	0	0	0	100	6	66.6667	4	3	2	1	1		1
1183	31	26	1	1	1	5	21.6	9.32	1.89	47	9	2925	13	225	4386.000	11.90	13	4.44444	12	92.3077	11	84.6154	5	38.4615	9	5	100	8	1		11	0	3	2	0	0	0	100	5	20	1	3	2
1184	25	27	1	1	2	2	19.2	7.7	4.52	37	11	1837.5	11	150	3753.000	8.80	15	8.16327	15	100	14	93.3333	8	53.3333	10	8	100	2	6	2	12	0	1	4	0	0	0	100	8	75	6	3	2
1185	25	23	1	1	2	2	21.6	7.46	3.61	30.47	7	2700	12	225	993.000	10.30	4	1.48148	4	100	4	100	3	75	3	3	100		3		3	0	0	1	0	0	0	100	3	100	3	3	2
1186	25	31	1	1	2	1	20.4	7.05	6.23	25	13	1800	12	150	3571.000	11.00	26	14.4444	24	92.3077	23	88.4615	19	73.0769	21	19	100	5	14	3	17	0	1	2	0	0	1	100	19	89.4737	17
1187	27	26	1	1	2	2	19.3	7.73	4.78	22	6	2700	12	225	3233.000	8.40	9	3.33333	8	88.8889	8	88.8889	5	55.5556	5	4	80	2	2	1	7	0	0	2	1	0	0	80	4	40	2	3	2	1	1		1
1188	28	36	1	1	2	4	18.7	8.77	3.7	40	19	2025	13	112.5	1749.000	10.30	5	2.46914	5	100	5	100	4	80	4	4	100	3	3		4	0	0	1	0	0	0	100	4	75	3	3	2
1189	33	33	1	1	2	6	20	5.1	2.47	17	8	2700	12	225	1381.000	10.80	7	2.59259	3	42.8571	2	28.5714	2	28.5714	2	2	100				2	0	0	0	1	2	0	0	0	0	0	2	2	1	1		1
1190	35	41	1	1	2	7	25.5	8.14	4.72	32	5	2700	12	225	2285.000	13.80	4	1.48148	3	75	3	75	2	50	3	2	100				3	0	1	0	0	0	1	0	0	0	0	2	1	1	1	1
1191	26	31	1	1	2	3	23.1	8.21	5.62	35	9	2475	13	150	2195.000	8.60	5	2.0202	4	80	4	80	2	40	2	2	100				3	0	0	2	0	0	1	0	0	0	0	2	2	1	1		1
1192	34	34	1	1	2	1	20.5	7.72	4.45	31	15	1575	7	225	2296.000	12.40	8	5.07937	6	75	4	50	1	12.5	4	1	100				4	0	1	0	0	2	0	0	0	0	0	2	1
1193	32	33	1	1	2	2	20.4	6.94	3.2	37	8	1950	11	150	4739.000	10.50	5	2.5641	5	100	5	100	5	100	5	5	100		3	2	4	0	0	0	0	0	0	100	5	80	4	3	2	1	1		1
1194	33	34	1	1	2	4	20	7.01	1.7	70	8	2062.5	10	225	3161.000	9.10	17	8.24242	16	94.1176	16	94.1176	12	70.5882	14	12	100	5	6	2	15	0	3	1	0	1	0	91.6667	11	66.6667	8	3	2	2	1	1
1195	34	36	1	1	1	10	22.6	7.83	7.11	28	14	2775	14	225	3821.000	9.40	22	7.92793	20	90.9091	19	86.3636	15	68.1818	14	14	93.3333	7	11		17	0	1	3	1	0	1	93.3333	14	73.3333	11
1196	35	34	1	1	2	3	18.7	5.44	1.47	32	11	2475	11	225	3196.000	7.90	5	2.0202	5	100	5	100	5	100	4	4	80	1	3		5	0	0	0	0	0	0	80	4	60	3	3	2	1	1	1
1197	24	24	1	1	2	2	22	9.02	6.1	20	9	1650	11	150	2258.000	11.50	9	5.45455	7	77.7778	7	77.7778	5	55.5556	6	5	100	1	1		6	0	1	1	1	1	0	100	5	100	5	3	2	1	1		1
1198	33	35	1	1	1	8	19.1	9.7	4.57	30	7	2550	13	225	4220.000	8.80	18	7.05882	15	83.3333	13	72.2222	9	50	11	9	100		4	7	9	0	0	2	1	1	0	100	9	77.7778	7
1199	28	28	1	1	1	2	15.3	7.18	4.81	51	11	2025	9	225	4200.000	12.20	9	4.44444	9	100	9	100	5	55.5556	8	5	100	5	6		9	0	1	1	0	0	0	100	5	40	2	3	2
1200	25	31	1	1	2	6	17.8	9.39	5.11	28	14	3525	19	150	2836.000	11.40	9	2.55319	9	100	9	100	8	88.8889	9	8	100	4	6	1	6	0	1	0	0	0	0	87.5	7	75	6	3	2	2	1		1
1201	26	30	1	1	1	6	21.3	8.24	10.63	22	7	2475	11	225	6473.000	6.80	11	4.44444	11	100	11	100	8	72.7273	10	8	100	2	8	1	9	0	0	1	0	0	0	100	8	62.5	5	3	2
1202	33	35	1	1	1	13	24.6	9.29	3.36	28	8	1800	8	225	2415.000	9.60	5	2.77778	5	100	5	100	5	100	5	5	100	2	5		5	0	0	0	0	0	0	100	5	100	5	3	2
1203	29	29	1	1	2	1	17.6	8.33	9.09	40	9	2250	10	225	1980.000	11.10	8	3.55556	8	100	7	87.5	4	50	5	4	100	3	4		6	0	1	2	0	0	0	100	4	100	4	3	2	1	1		1
1204	30	35	1	1	2	2	25.3	6.55	3.57	10	10	2700	12	225	2878.000	11.40	12	4.44444	8	66.6667	7	58.3333	2	16.6667	5	2	100				7	0	0	2	2	1	1	0	0	0	0	2	2	2	1		1
1205	34	40	1	1	1	3	22.9	7.62	5.97	39.61	9	2025	9	225	3715.000	13.20	9	4.44444	7	77.7778	7	77.7778	5	55.5556	6	5	100	2	5		7	0	1	1	2	0	0	100	5	100	5	3	2	2	1		1
1206	29	31	1	1	2	0.5	23.6	6.8	5.85	90	13	1800	8	225	1424.000	16.20	6	3.33333	5	83.3333	5	83.3333	5	83.3333	5	5	100	3	3		4	0	0	0	0	0	0	100	5	80	4	3	2	2	1		1
1207	33	28	1	1	2	4	21.8	5.45	6.43	25	13	1500	11	150	4860.000	9.40	29	19.3333	27	93.1034	27	93.1034	24	82.7586	26	24	100	6	17	4	17	0	0	1	1	1	0	100	24	79.1667	19
1208	28	28	1	1	1	6	19.2	8.17	2.44	24	10	2250	10	225	2816.000	11.80	6	2.66667	5	83.3333	4	66.6667	4	66.6667	4	4	100	1	3		4	0	0	0	1	0	0	100	4	100	4	3	2	2	1		1
1209	30	29	1	1	2	2	22	6.78	7.57	52	14	1537.5	9	187.5	3862.000	12.00	12	7.80488	9	75	5	41.6667	1	8.33333	1	1	100				6	0	0	4	1	2	0	0	0	0	0	2	1	1	1		1
1210	33	36	1	1	2	5	19.9	6.19	4.19	61	14	1950	13	150	6506.000	10.50	19	9.74359	19	100	19	100	8	42.1053	17	8	100	7	10	4	18	0	0	2	0	0	0	87.5	7	37.5	3
1211	30	32	1	1	1	10	18.3	6.83	2.7	15	12	2475	11	225	1736.000	11.70	12	4.84848	9	75	8	66.6667	7	58.3333	7	7	100	3	5		5	0	0	1	1	1	1	100	7	57.1429	4	3	2	1	1		1
1212	28	28	1	1	1	2	21.3	5.98	3.82	78	8	2025	9	225	2220.000	10.50	3	1.48148	3	100	3	100	3	100	3	3	100		3		2	0	0	0	0	0	0	100	3	66.6667	2	3	2	2	1	1
1213	24	26	1	1	1	3	16.2	7.98	4.19	23	10	2512.5	12	187.5	4101.000	18.40	6	2.38806	4	66.6667	4	66.6667	4	66.6667	4	4	100	1	2		3	0	0	0	0	0	1	100	4	75	3	3	2	2	1		1
1214	27	28	1	1	2	1	19	8.18	20.1	95	16	1800	12	150	5426.000	11.30	18	10	17	94.4444	17	94.4444	13	72.2222	12	12	92.3077	6	8		14	0	0	4	0	0	0	84.6154	11	53.8462	7
1215	33	37	1	1	1	3	22.6	3.82	0.73	15	11	1500	8	187.5	3086.000	10.50	18	12	17	94.4444	10	55.5556	6	33.3333	9	6	100	2	5	2	10	0	3	1	0	1	0	100	6	66.6667	4	3	2	2	1	1
1216	22	28	1	1	2	1.6	18.6	12.05	7.29	39	7	2062.5	11	187.5	5201.000	9.50	19	9.21212	18	94.7368	16	84.2105	4	21.0526	15	4	100	13	4	1	10	0	1	0	0	1	0	75	3	25	1	3	2	1	1		1
1217	34	35	1	1	2	2	19.9	5.71	1.41	26	4	1800	8	225	1006.000	10.00	3	1.66667	3	100	3	100	3	100	3	3	100	2	2		3	0	0	0	0	0	0	100	3	100	3	3	2	2	1		1
1218	24	29	1	1	2	1	20.3	9.59	5.29	15	9	3150	14	225	4397.000	8.10	9	2.85714	9	100	9	100	8	88.8889	8	8	100	6	4		8	0	0	1	0	0	0	87.5	7	62.5	5	3	2	2	1		1
1219	24	23	1	1	1	3	20.5	9.77	3.37	28	12	1800	12	150	3403.000	11.00	19	10.5556	13	68.4211	7	36.8421	6	31.5789	6	6	100	2	3	1	7	0	1	0	4	2	0	100	6	50	3	3	2	1	1		1
1220	27	30	1	1	2	4	18.4	7.74	3.9	27	12	2250	13	150	6202.000	8.30	10	4.44444	7	70	6	60	6	60	6	6	100	3	4		5	0	0	0	1	2	0	100	6	66.6667	4	3	2	1	1		1
1221	32	38	1	1	1	7	24.8	5.47	2.24	31	7	2475	11	225	2079.000	10.90	11	4.44444	10	90.9091	9	81.8182	7	63.6364	8	7	100	2	3	3	10	0	0	1	1	0	0	85.7143	6	42.8571	3	3	2	1	1	1
1222	31	34	1	1	1	5	18.6	10.86	7.86	29	9	1650	11	150	3271.000	14.40	8	4.84848	8	100	5	62.5	5	62.5	5	5	100	1	4		4	0	0	0	0	0	0	100	5	100	5	3	2	2	1		1
1223	28	35	1	1	1	6	20.4	8.67	4.95	67	10	2700	12	225	3512.000	10.00	6	2.22222	4	66.6667	4	66.6667	2	33.3333	2	2	100				4	0	0	2	1	0	0	0	0	0	0	2	2
1224	29	31	1	1	2	5	17.5	6.32	4.94	62	12	1312.5	10	150	4816.000	11.90	26	19.8095	25	96.1538	25	96.1538	19	73.0769	21	19	100	15	13		23	0	0	4	0	1	0	94.7368	18	52.6316	10
1225	26	25	1	1	2	3	19	7.62	3.68	38	7	2700	12	225	2549.000	10.70	9	3.33333	9	100	8	88.8889	7	77.7778	8	7	100		4	4	7	0	0	0	0	0	0	100	7	100	7	3	2	2	1		1
1226	35	44	1	1	2	6	24.2	6.62	3.48	21	9	2025	9	225	2000.000	8.30	4	1.97531	1	25	1	25	1	25	1	1	100				1	0	0	0	1	1	1	0	0	0	0	2	1
1227	36	43	1	1	1	0.7	17.9	10.04	3.72	58	6	2250	10	225	5422.000	11.40	11	4.88889	11	100	11	100	8	72.7273	10	8	100	3	5	2	8	0	2	1	0	0	0	87.5	7	87.5	7	3	3	1	1		1
1228	28	31	1	1	2	3	23.2	6.3	4.45	22	16	1950	11	187.5	9575.000	8.10	25	12.8205	23	92	23	92	10	40	22	9	90	3	13	8	18	0	1	0	1	1	0	90	9	90	9
1229	31	37	1	1	2	3	21.4	6.7	4.54	53	7	1912.5	9	225	3049.000	10.40	13	6.79739	11	84.6154	9	69.2308	5	38.4615	9	5	100	3	2	2	8	0	0	0	2	0	0	100	5	40	2	3	2	1	1		1
1230	29	26	1	1	2	2	23.9	7.63	4.12	37	9	1875	11	187.5	4047.000	10.60	15	8	8	53.3333	7	46.6667	3	20	5	3	100	2	3		7	0	2	2	0	3	0	100	3	66.6667	2	3	2	1	1		1
1231	27	28	1	1	2	5	20.8	6.88	5.34	22	9	2025	9	225	2896.000	9.00	13	6.41975	11	84.6154	11	84.6154	10	76.9231	10	10	100	7	4		8	0	1	0	2	0	0	80	8	40	4	3	2	2	1		1
1232	28	30	1	1	1	4	19.6	7.51	4.9	42	9	2700	12	225	2485.000	6.90	5	1.85185	4	80	4	80	4	80	4	4	100		3	1	4	0	0	0	0	0	1	100	4	75	3
1233	27	44	1	1	2	0.8	20	4.76	7.58	3	11	1800	12	150	4257.000	7.20	7	3.88889	6	85.7143	4	57.1429	4	57.1429	4	4	100	4	2		3	0	0	0	0	0	1	100	4	50	2	3	2	1	1		1
1234	37	38	1	1	1	7	20.4	7.5	2.64	31	8	2925	13	225	3143.000	12.80	8	2.73504	6	75	6	75	4	50	6	4	100	3	3		6	0	0	0	1	0	1	75	3	50	2	3	2
1235	31	33	1	1	2	5	19.5	6.9	2.65	49	14	1800	12	150	1120.000	13.10	3	1.66667	3	100	3	100	3	100	3	3	100	1	1	2	3	0	0	0	0	0	0	100	3	66.6667	2	3	2
1236	29	32	1	1	2	1	23.1	7.18	3.06	14	7	2250	11	187.5	3506.000	9.60	17	7.55556	12	70.5882	12	70.5882	10	58.8235	12	10	100	5	8		10	0	1	0	1	3	1	100	10	80	8	3	2	2	1		1
1237	32	32	1	1	2	8	23	7.28	5.06	32	14	2025	9	225	4629.000	12.80	10	4.93827	10	100	10	100	7	70	7	7	100		6	1	9	0	1	2	0	0	0	100	7	100	7	3	2	1	1	1
1238	31	31	1	1	1	5	17.4	8.16	2.16	29.19	7	3150	14	225	2445.000	9.60	4	1.26984	4	100	3	75	1	25	3	1	100				3	0	0	0	0	0	0	0	0	0	0	2	1
1239	38	41	1	1	1	11	17.9	6.51	4.65	49	12	2587.5	13	225	3563.000	8.90	21	8.11594	15	71.4286	8	38.0952	3	14.2857	6	3	100	4	1	1	10	0	0	2	2	1	1	100	3	33.3333	1	3	2
1240	29	32	1	1	2	2	19.2	7.72	4.85	38	8	2737.5	13	187.5	2972.000	8.60	9	3.28767	8	88.8889	8	88.8889	5	55.5556	4	4	80	3	2		7	0	0	3	0	1	0	80	4	40	2	3	2
1241	30	29	1	1	1	3	19	6.26	5.49	10	14	2700	12	225	4489.000	12.40	12	4.44444	12	100	10	83.3333	6	50	9	6	100	1	9		9	0	0	1	0	0	0	100	6	83.3333	5
1242	32	38	1	1	2	0.5	24.6	5.31	1.62	44	6	3825	17	225	864.000	8.90	4	1.04575	3	75	3	75	3	75	2	2	66.6667		2		2	0	0	0	1	0	0	66.6667	2	66.6667	2	3	2
1243	26	28	1	1	1	4	18.8	6.8	2.37	19	9	2925	13	225	4570.000	10.80	16	5.47009	15	93.75	13	81.25	11	68.75	11	11	100	3	6	3	13	0	0	2	1	0	0	100	11	72.7273	8	3	2	1	1	1
1244	37	36	1	1	2	3	21.8	9.79	4.85	11	12	2475	11	225	4095.000	14.40	13	5.25253	10	76.9231	9	69.2308	8	61.5385	9	8	100	2	8		9	0	1	0	1	2	0	100	8	100	8	3	2	2	1		1
1245	36	36	1	1	2	2	22.8	7.33	2.06	37	14	2475	11	225	4001.000	16.60	13	5.25253	13	100	13	100	10	76.9231	12	10	100	2	10		13	0	2	1	0	0	0	100	10	100	10	3	2	1	1		1
1246	31	31	1	1	1	4	20.3	17.04	7.9	6	18	2475	14	150	2086.000	15.30	6	2.42424	6	100	6	100	5	83.3333	5	5	100	1	5		4	0	0	1	0	0	0	100	5	100	5	3	2
1247	32	35	1	1	2	1	22	4.9	5.99	35	22	1500	10	150	4461.000	9.30	18	12	18	100	18	100	11	61.1111	11	10	90.9091	2	9		15	0	2	5	0	0	0	90.9091	10	81.8182	9	3	2	1	1	1
1248	27	28	1	1	2	6	22.5	7.54	6.52	32	11	1800	12	150	1896.000	7.40	13	7.22222	13	100	13	100	9	69.2308	10	9	100	3	8		7	0	2	1	0	0	0	100	9	88.8889	8	3	2	2	1		1
1249	37	40	1	1	2	2.5	20.8	9.74	3.64	0.1	9	3600	16	225	2836.000	11.10	6	1.66667	5	83.3333	4	66.6667	3	50	4	3	100	2	3		4	0	0	0	0	0	1	100	3	100	3	3	2	2	1		1
1250	35	37	1	1	2	0.5	25.7	7.87	4.97	22	5	3150	14	225	1966.000	10.80	11	3.49206	11	100	11	100	6	54.5455	9	6	100	7	4		11	0	3	1	0	0	0	100	6	16.6667	1	3	3	1	1		1
1251	26	31	1	1	1	3	22.6	5.69	2.02	25	15	1500	8	187.5	1976.000	14.90	13	8.66667	13	100	12	92.3077	7	53.8462	7	7	100	5	4	1	7	0	0	5	0	0	0	85.7143	6	14.2857	1	3	2	2	1		1
1252	34	31	1	1	2	3	21.4	10.99	4.31	47	7	2700	12	225	2957.000	9.70	6	2.22222	6	100	5	83.3333	1	16.6667	2	1	100				6	0	0	3	0	0	0	0	0	0	0	2	1
1253	37	41	1	1	1	2	20	7.89	2	23	3	2700	12	225	4441.000	16.50	11	4.07407	10	90.9091	10	90.9091	2	18.1818	10	2	100	7	2	1	8	0	0	0	0	0	1	100	2	50	1
1254	33	35	1	1	2	2	18.9	8.78	8.12	42	8	2475	11	225	3433.000	10.30	8	3.23232	6	75	6	75	5	62.5	5	4	80	5			5	0	1	0	0	1	1	40	2	20	1	3	2	1	1
1255	30	29	1	1	2	3	17.9	7.97	5.22	36	5	2437.5	12	225	6993.000	10.00	14	5.74359	14	100	14	100	9	64.2857	11	9	100	6	8	1	14	0	0	3	0	0	0	100	9	66.6667	6
1256	33	31	1	1	1	2	23.4	7.6	4.72	52	9	2925	13	225	1596.000	7.80	4	1.36752	3	75	3	75	2	50	2	2	100				3	0	0	1	0	0	1	0	0	0	0	2	2	1	1		1
1257	33	35	1	1	2	7	23.9	6.08	5.71	38	13	2062.5	10	187.5	6263.000	9.20	22	10.6667	19	86.3636	18	81.8182	14	63.6364	16	13	92.8571	12	9		13	0	1	1	0	2	1	85.7143	12	28.5714	4
1258	29	29	1	1	1	1	24.4	5.88	4.8	31	11	2025	9	225	3199.000	9.00	22	10.8642	20	90.9091	20	90.9091	3	13.6364	20	3	100	4	8	6	17	0	0	0	1	1	0	100	3	66.6667	2	3	2
1259	34	39	1	1	2	6	18.4	5.16	2.75	53	8	2025	9	225	6328.000	13.10	12	5.92593	9	75	4	33.3333	2	16.6667	3	2	100				5	0	0	1	2	1	0	0	0	0	0	2	2
1260	37	35	1	1	2	5	23.5	6.22	5.07	42	10	2475	11	225	3087.000	8.90	5	2.0202	5	100	5	100	2	40	3	2	100				5	0	1	1	0	0	0	0	0	0	0	2	2	1	1		1
1261	29	32	1	1	1	6	21.3	5.47	7.68	60	12	1500	10	150	3346.000	9.60	14	9.33333	12	85.7143	12	85.7143	8	57.1429	8	8	100	7	5		10	0	0	4	0	2	0	100	8	75	6
1262	25	37	1	1	2	3	20.4	7.45	7.59	38	12	1950	10	225	4504.000	9.80	20	10.2564	16	80	16	80	9	45	14	9	100	4	8	2	11	0	1	2	2	1	1	100	9	55.5556	5	3	2	1	1	1
1263	31	33	1	1	2	1.7	23.6	6.68	2.05	17	7	2700	12	225	6168.000	10.10	20	7.40741	20	100	16	80	14	70	14	13	92.8571	5	10	2	17	0	0	1	0	0	0	92.8571	13	78.5714	11
1264	33	37	1	1	2	0.5	20.9	7.14	5.21	47.05	9	2250	10	225	3070.000	6.70	7	3.11111	7	100	7	100	6	85.7143	7	6	100	4	6	1	6	0	0	0	0	0	0	100	6	83.3333	5	3	2	2	1		1
1265	35	36	1	1	2	2	20	8.06	2	57	5	2250	10	225	1756.000	8.10	3	1.33333	3	100	3	100	1	33.3333	3	1	100				2	0	0	0	0	0	0	0	0	0	0	2	1	1	1		1
1266	25	29	1	1	2	1	21.3	7.68	2.69	48	14	1350	9	150	4014.000	14.10	12	8.88889	9	75	9	75	6	50	7	5	83.3333	3	4		7	0	0	1	0	2	1	66.6667	4	66.6667	4	5	1	1	1		1
1267	30	30	1	1	1	4	18.4	7.76	8.21	19	14	1800	12	150	3386.000	9.00	9	5	8	88.8889	7	77.7778	7	77.7778	7	7	100	3	5		7	0	0	0	0	1	0	100	7	85.7143	6	3	2
1268	35	36	1	1	1	9	21.9	5.31	3.89	20	12	1837.5	10	187.5	7742.000	14.50	12	6.53061	12	100	11	91.6667	5	41.6667	6	5	100	3	5		11	0	1	5	0	0	0	100	5	80	4
1269	27	30	1	1	2	6	20.4	7.78	5.54	22	11	2437.5	13	225	11724.000	11.40	32	13.1282	29	90.625	29	90.625	20	62.5	24	20	100	3	14		24	0	2	5	1	1	1	100	20	95	19
1270	37	37	1	1	2	1	17.3	8.39	3.19	33	7	2475	11	225	1851.000	11.20	7	2.82828	7	100	7	100	6	85.7143	7	6	100	3	4		7	0	0	0	0	0	0	100	6	66.6667	4	3	2
1271	28	27	1	1	2	5	18.8	5.31	2.35	24	7	2475	11	225	2793.000	12.30	7	2.82828	6	85.7143	6	85.7143	3	42.8571	6	3	100	2	5	1	3	0	0	0	0	1	0	100	3	100	3	3	2	1	1		1
1272	32	31	1	1	1	7	17.7	7.37	3.97	15	4	2700	12	225	4497.000	10.90	8	2.96296	7	87.5	6	75	4	50	6	4	100	3	4	1	6	0	0	0	1	0	0	100	4	75	3	3	1
1273	31	40	1	1	1	5	23.7	6.79	4.33	44	14	2250	11	225	5435.000	11.90	9	4	8	88.8889	2	22.2222	1	11.1111	2	1	100				4	0	1	0	1	0	0	0	0	0	0	2	1	1	1		1
1274	24	28	1	1	1	2	16.4	5.67	5.57	49	12	2025	11	150	4306.000	11.50	8	3.95062	8	100	8	100	6	75	7	6	100	4	3		7	0	1	1	0	0	0	83.3333	5	50	3	3	2	2	1		1
1275	27	28	1	1	2	3	23.1	5.86	3.08	91.04	10	2700	12	225	6002.000	8.00	14	5.18519	11	78.5714	8	57.1429	6	42.8571	6	6	100	4	6		7	0	0	2	0	0	1	100	6	100	6	3	2	1	1		1
1276	35	33	1	1	2	5	23.1	5.03	3.65	18	17	1650	9	150	4294.000	15.70	14	8.48485	4	28.5714	4	28.5714	3	21.4286	3	3	100	2	1		4	0	0	1	6	4	0	100	3	33.3333	1
1277	28	28	1	1	1	2	22.3	5.87	5.62	22	8	2475	11	225	4320.000	19.00	20	8.08081	15	75	12	60	11	55	11	11	100		4	7	10	0	0	1	4	0	0	100	11	63.6364	7	3	2
1278	27	27	1	1	1	4	21.2	8.07	7.23	68	19	1275	9	150	5362.000	8.50	23	18.0392	20	86.9565	19	82.6087	8	34.7826	9	8	100	5	5	1	17	0	2	8	1	2	0	100	8	37.5	3
1279	34	36	1	1	2	1	24.6	7.27	3.71	40	7	2700	12	225	1056.000	12.70	6	2.22222	5	83.3333	5	83.3333	4	66.6667	4	4	100	1	3		4	0	1	0	0	0	1	100	4	75	3	3	2	1	1		1
1280	34	33	1	1	2	3	22.4	11.83	4.24	26	5	2250	10	225	2394.000	9.10	7	3.11111	7	100	7	100	5	71.4286	5	5	100	3	3		4	0	0	2	0	0	0	80	4	20	1	3	2	1	1	1
1281	25	26	1	1	2	2	18.9	4.36	3.48	18	14	1500	10	150	2138.000	6.20	10	6.66667	10	100	10	100	6	60	6	6	100	2	4		10	0	0	4	0	0	0	100	6	83.3333	5	3	2	2	1	1
1282	29	38	1	1	2	6	24	5.32	3	17	17	1462.5	10	150	7318.000	12.70	22	15.0427	21	95.4545	21	95.4545	15	68.1818	17	15	100	14	4		19	0	1	4	0	1	0	100	15	20	3
1283	37	43	1	1	2	1	24.7	8.02	2.42	31	5	2700	12	225	2594.000	9.00	3	1.11111	3	100	3	100	2	66.6667	2	2	100				3	0	0	1	0	0	0	0	0	0	0	2	2
1284	33	40	1	1	2	7	22.2	8.81	2.15	29	7	2250	10	225	1197.000	12.30	6	2.66667	6	100	5	83.3333	4	66.6667	5	4	100	2	3		4	0	1	0	0	0	0	100	4	75	3	3	2	2	1		1
1285	30	37	1	1	2	0.5	18.2	8.28	6.89	13	11	1350	9	150	4616.000	14.90	13	9.62963	12	92.3077	12	92.3077	11	84.6154	12	11	100	4	9	1	11	0	0	0	1	0	0	100	11	81.8182	9	3	1
1286	34	39	1	1	1	7	20.5	7.43	4.84	28	5	2475	11	225	3474.000	10.30	6	2.42424	5	83.3333	5	83.3333	5	83.3333	5	5	100	1	5		5	0	0	0	0	1	0	100	5	100	5	3	2	1	1		1
1287	29	29	1	1	2	6	20.5	7.22	6.99	29	13	1500	10	150	1829.000	10.60	18	12	15	83.3333	11	61.1111	10	55.5556	10	10	100	3	7	2	12	0	1	0	2	1	0	90	9	80	8	3	2	1	1		1
1288	24	32	1	1	1	2	22	9.53	3.86	151	9	2062.5	11	187.5	2344.000	11.40	12	5.81818	12	100	12	100	9	75	10	9	100	7	7		12	0	0	2	0	0	0	77.7778	7	77.7778	7	3	2
1289	32	38	1	1	2	4	21.2	7.22	3.1	19	10	2325	12	225	5429.000	9.10	15	6.45161	15	100	15	100	8	53.3333	12	8	100	6	8		15	0	1	3	0	0	0	100	8	100	8	3	1
1290	29	28	1	1	2	3	21.4	5.51	4.6	28	8	2925	13	225	3351.000	13.20	5	1.7094	5	100	5	100	3	60	3	3	100		2		5	0	0	2	0	0	0	100	3	100	3	3	2	1	1		1
1291	29	29	1	1	2	2	22.7	5.28	1.64	49	9	2475	11	225	3824.000	12.20	9	3.63636	9	100	9	100	5	55.5556	8	5	100	6	8		5	0	0	1	0	0	0	100	5	80	4	3	2	1	1		1
1292	31	30	1	1	2	5	22.3	6.23	4.54	23	15	1650	12	150	6263.000	9.00	14	8.48485	13	92.8571	13	92.8571	11	78.5714	12	11	100	2	6	2	11	0	1	1	0	1	0	100	11	90.9091	10
1293	30	36	1	1	2	9	24.4	6.21	11.04	36	18	2325	13	187.5	3690.000	13.30	9	3.87097	9	100	9	100	8	88.8889	9	8	100	2	4	2	8	0	1	0	0	0	0	100	8	100	8	3	2	2	1	1
1294	25	29	1	1	2	0.5	23.8	6.05	3.67	16	17	2062.5	11	187.5	1006.000	15.00	10	4.84848	9	90	8	80	7	70	8	7	100	2	4		7	0	1	0	0	0	0	100	7	85.7143	6	5	2	2	1		1
1295	34	33	1	1	1	3	19.1	7.92	5.24	72	12	2100	14	150	7463.000	11.80	19	9.04762	18	94.7368	17	89.4737	12	63.1579	15	12	100	10	5	2	12	0	0	2	0	1	0	100	12	25	3
1296	23	26	1	1	1	2	20.5	4.74	1.92	41	6	2025	11	225	9370.000	7.50	17	8.39506	17	100	17	100	10	58.8235	10	9	90	2	8	1	14	0	1	6	0	0	0	80	8	70	7
1297	25	47	1	1	2	1	22	10.95	3.31	24	10	3150	14	225	4658.000	10.90	10	3.1746	10	100	10	100	8	80	9	8	100	3	5	3	10	0	0	1	0	0	0	100	8	50	4	3	2
1298	30	36	1	1	1	8	19.2	6.89	4.57	91.49	11	2775	14	225	5064.000	14.30	14	5.04505	13	92.8571	11	78.5714	6	42.8571	7	6	100	6	3		11	0	0	4	0	1	0	83.3333	5	33.3333	2	3	2	1	1		1
1299	39	41	1	1	2	18	21.2	7.65	5.19	22	10	2025	9	225	2066.000	14.20	6	2.96296	6	100	6	100	6	100	4	4	66.6667	3	2	1	4	0	0	0	0	0	0	66.6667	4	50	3	3	2	1	1		1
1300	29	36	1	1	1	2	23.9	5.65	3.5	25	12	2250	11	225	6935.000	10.40	17	7.55556	14	82.3529	14	82.3529	10	58.8235	13	10	100	9	5		14	0	1	1	0	0	1	90	9	20	2
1301	32	32	1	1	2	2	18.9	5.37	7.49	52	14	2287.5	11	187.5	7937.000	14.30	16	6.99454	15	93.75	14	87.5	11	68.75	11	10	90.9091	2	7	2	10	0	0	2	0	0	1	90.9091	10	72.7273	8	5	1	1	1		1
1302	35	34	1	1	1	11	19.3	4.68	3.96	48	5	3375	15	225	6477.000	4.40	10	2.96296	10	100	10	100	2	20	3	2	100	2	3		9	0	0	7	0	0	0	100	2	100	2
1303	23	26	1	1	1	1	19.5	6.46	7.69	50	14	2400	13	150	11016.000	9.90	17	7.08333	17	100	17	100	5	29.4118	14	5	100	4	11		13	0	3	3	0	0	0	100	5	80	4
1304	31	32	1	1	1	5	16.9	6.77	4.27	41	7	2475	12	225	6534.000	9.40	15	6.06061	12	80	12	80	10	66.6667	10	10	100	3	8		9	0	0	2	0	3	0	100	10	100	10	3	2	2	1		1
1305	36	33	1	1	1	8	20.8	5.97	3.45	43	7	2250	10	225	1643.000	9.80	6	2.66667	4	66.6667	4	66.6667	3	50	3	3	100	2	2		4	0	0	1	0	2	0	66.6667	2	33.3333	1	3	2	1	1		1
1306	31	31	1	1	1	4	22.6	20.3	8.11	49	5	3375	15	225	1624.000	9.40	5	1.48148	2	40	1	20	1	20	1	1	100				1	0	0	0	2	0	1	0	0	0	0	2	1	1	1		1
1307	32	36	1	1	2	2	17.4	7.41	5.28	35	7	2925	13	225	5116.000	10.50	7	2.39316	6	85.7143	6	85.7143	5	71.4286	5	5	100	4	2		5	0	0	1	0	1	0	100	5	40	2	3	2
1308	24	38	1	1	1	2	20.8	9.35	9.71	49	20	1650	11	150	7284.000	9.80	15	9.09091	15	100	15	100	9	60	13	9	100	4	8	2	15	0	1	2	0	0	0	100	9	100	9
1309	27	37	1	1	2	6	17.9	8.6	5.75	59	16	1500	10	150	5350.000	8.20	14	9.33333	13	92.8571	13	92.8571	12	85.7143	13	12	100	4	6		9	0	1	0	0	1	0	91.6667	11	83.3333	10	3	2	1	1		1
1310	30	30	1	1	2	0.5	19.9	8.64	4.76	29	11	2700	12	225	2068.000	10.90	7	2.59259	7	100	7	100	5	71.4286	4	4	80	4	2		6	0	0	2	0	0	0	80	4	40	2	3	2
1311	31	30	1	1	1	7	17.6	8.04	6.28	56	12	2662.5	13	225	6898.000	10.00	13	4.88263	13	100	12	92.3077	5	38.4615	9	5	100	1	6	2	10	0	1	3	0	0	0	100	5	60	3
1312	36	37	1	1	1	5	21.2	9.46	4.7	69	6	2700	12	225	4042.000	8.00	5	1.85185	5	100	3	60	3	60	3	3	100	3			3	0	0	0	0	0	0	100	3	0	0	3	3
1313	29	28	1	1	1	2	19.9	5.67	4.82	43	11	2475	11	225	3198.000	11.60	9	3.63636	9	100	5	55.5556	4	44.4444	4	3	75	1	3		5	0	1	0	0	0	0	75	3	75	3	3	1	1	1	1
1314	28	26	1	1	2	1	25.3	5.78	7.45	27	7	2437.5	13	187.5	6826.000	10.50	15	6.15385	14	93.3333	10	66.6667	9	60	10	9	100		7	2	12	0	1	0	1	0	0	100	9	77.7778	7
1315	25	30	1	1	1	3	18.2	5.78	3.07	71	11	2250	10	225	8537.000	8.60	19	8.44444	18	94.7368	18	94.7368	16	84.2105	16	16	100	8	10	1	14	0	0	2	0	1	0	100	16	81.25	13
1316	35	37	1	1	2	5	21.4	5.59	2.6	30	15	2025	10	187.5	1710.000	11.40	7	3.45679	2	28.5714	2	28.5714	1	14.2857	2	1	100				2	0	1	0	4	1	0	0	0	0	0
1317	39	34	1	1	1	6	18.3	8.23	3.81	64.75	9	2475	11	225	3043.000	9.40	6	2.42424	5	83.3333	4	66.6667	2	33.3333	3	2	100				4	0	1	1	1	0	0	0	0	0	0	2	2	1	1		1
1318	27	30	1	1	1	1.7	20.3	7.31	4.89	6	17	1650	11	150	3442.000	11.00	12	7.27273	8	66.6667	8	66.6667	7	58.3333	8	7	100	7	2		6	0	0	0	2	2	0	57.1429	4	14.2857	1	3	2
1319	27	30	1	1	2	7	17.5	7.73	3.78	21	10	1650	11	150	8654.000	8.30	24	14.5455	19	79.1667	16	66.6667	13	54.1667	14	12	92.3077	11	5		11	0	2	1	0	1	1	92.3077	12	23.0769	3
1320	36	35	1	1	1	2	22.4	5.22	3.35	32.28	10	2700	12	225	3374.000	9.00	6	2.22222	5	83.3333	5	83.3333	5	83.3333	5	5	100	3	1		4	0	0	0	0	0	1	100	5	60	3	3	2	2	1		1
1321	33	35	1	1	1	8	20.9	8.51	5.14	32	11	2250	10	225	667.000	10.60	5	2.22222	2	40	2	40	1	20	1	1	100				2	0	0	1	1	2	0	0	0	0	0	2	1	1	1		1
1322	25	30	1	1	1	2	24.6	10.29	2.42	35	7	2475	11	225	5551.000	11.00	7	2.82828	7	100	7	100	7	100	5	5	71.4286		2		7	0	0	0	0	0	0	71.4286	5	71.4286	5	3	2	1	1		1
1323	27	28	1	1	1	3	19.2	9.86	3.53	25	10	1800	10	150	4595.000	13.40	9	5	9	100	8	88.8889	5	55.5556	5	4	80	3	2		5	0	1	2	0	0	0	60	3	20	1	3	2
1324	29	30	1	1	2	2	22.1	6.22	2.73	48	11	2475	11	225	4302.000	10.10	16	6.46465	15	93.75	14	87.5	12	75	12	11	91.6667	10	3		14	0	2	0	1	0	0	66.6667	8	16.6667	2	3	2	1	1		1
1325	29	30	1	1	2	0.5	20.7	5.96	6.33	43	9	2925	13	225	5923.000	7.50	11	3.76068	11	100	10	90.9091	8	72.7273	9	8	100	5	5	1	11	0	1	0	0	0	0	87.5	7	75	6	3	2	1	1		1
1326	30	29	1	1	2	1	24	4.96	5	51	18	1800	12	150	8485.000	11.00	33	18.3333	30	90.9091	30	90.9091	20	60.6061	22	20	100	8	13	2	28	0	0	8	2	0	1	100	20	70	14
1327	25	28	1	1	1	2	18	4.9	5.67	35	17	1237.5	9	150	4039.000	13.80	17	13.7374	12	70.5882	6	35.2941	4	23.5294	6	4	100	3	2	2	8	0	2	0	2	0	1	100	4	75	3
1328	27	29	1	1	2	2	21	5.06	2.94	22	12	2025	9	225	2984.000	6.90	13	6.41975	12	92.3077	12	92.3077	9	69.2308	8	7	77.7778	3	7	1	11	0	0	2	0	0	0	77.7778	7	77.7778	7	3	2
1329	30	33	1	1	2	9	19.5	6.87	6.49	25	7	1650	11	150	3093.000	12.10	7	4.24242	7	100	4	57.1429	4	57.1429	4	4	100		3		4	0	0	0	0	0	0	100	4	100	4	3	2	1	1		1
1330	35	35	1	1	2	6	23.2	5.45	3.08	13	16	1800	12	150	3680.000	10.40	22	12.2222	21	95.4545	21	95.4545	10	45.4545	16	10	100	8	9	2	16	0	3	5	0	1	0	90	9	20	2
1331	32	39	1	1	2	3	19.7	6.89	3.13	35	5	2475	12	187.5	4301.000	8.60	22	8.88889	20	90.9091	15	68.1818	15	68.1818	15	15	100	4	12	3	16	0	0	0	2	0	0	100	15	100	15	3	2	1	1		1
1332	26	27	1	1	1	4	21	5.31	1.45	21	11	1612.5	8	187.5	2802.000	13.30	10	6.20155	10	100	3	30	2	20	3	2	100				5	0	0	0	0	0	0	0	0	0	0	2	2	1	1		1
1333	28	44	1	1	2	2	19.6	9.43	9.14	85	9	2925	13	225	2308.000	8.70	10	3.4188	10	100	10	100	6	60	9	6	100		7	2	10	0	0	1	0	0	0	100	6	100	6	3	2
1334	34	30	1	1	2	1	21.2	10.25	3.95	53	19	2475	11	225	3854.000	10.00	16	6.46465	16	100	16	100	9	56.25	12	9	100	6	7		14	0	1	4	0	0	0	100	9	88.8889	8	3	2	1	1		1
1335	23	27	1	1	1	4	21.6	3.25	2.74	138	7	2925	13	225	8589.000	9.10	17	5.81197	16	94.1176	14	82.3529	10	58.8235	13	10	100	12	3		13	0	1	1	0	0	1	90	9	0	0
1336	32	36	1	1	2	0.5	22.6	6.35	4.17	36	14	2250	15	150	2354.000	6.40	13	5.77778	13	100	11	84.6154	9	69.2308	8	8	88.8889	4	7	1	12	0	0	2	0	0	0	88.8889	8	66.6667	6	3	2	2	1		1
1337	31	34	1	1	2	3	24	7.91	4.94	34	9	2475	11	225	4338.000	11.30	16	6.46465	15	93.75	12	75	7	43.75	9	7	100	4	5	2	12	0	0	3	0	1	0	100	7	100	7	3	2	2	1		1
1338	29	30	1	1	1	5	25.2	5.91	3.71	50.8	16	1725	10	187.5	3284.000	9.10	19	11.0145	15	78.9474	13	68.4211	8	42.1053	9	8	100	4	7		11	0	1	4	2	1	0	100	8	75	6	3	2
1339	29	34	1	1	1	6	24.2	7.42	3.51	33	7	2925	13	225	1512.000	6.30	6	2.05128	4	66.6667	3	50	3	50	3	3	100	1	2	1	4	0	0	0	0	2	0	100	3	100	3	3	2
1340	34	38	1	1	2	2	21	5.79	5.02	61	14	1800	12	150	4050.000	12.70	8	4.44444	7	87.5	5	62.5	5	62.5	5	5	100	2	4	1	6	0	0	0	1	0	0	100	5	100	5	3	2	1	1		1
1341	34	44	1	1	2	5	17.2	7.73	4.39	122	18	1800	12	150	3122.000	7.20	15	8.33333	14	93.3333	4	26.6667	4	26.6667	4	4	100	1	3		8	0	0	0	0	0	1	100	4	100	4	3	2	2	1		1
1342	37	39	1	1	2	3	21.3	7.26	4.48	45	7	2475	11	225	2048.000	12.00	7	2.82828	5	71.4286	5	71.4286	3	42.8571	3	3	100	1	1	1	5	0	0	2	0	2	0	100	3	66.6667	2	3	2	1	1		1
1343	27	24	1	1	2	6	19.5	7.97	6.23	38	10	1200	8	150	3439.000	10.60	10	8.33333	8	80	8	80	6	60	8	6	100		3	1	8	0	0	0	1	1	0	100	6	100	6	3	2	1	1		1
1344	32	32	1	1	2	4	22.6	9.63	4.64	20	10	2250	11	187.5	997.000	12.20	5	2.22222	4	80	4	80	3	60	3	3	100		1	2	4	0	0	1	0	1	0	100	3	100	3	3	2
1345	29	29	1	1	2	0.8	26.4	6.89	2.96	30	8	3600	16	225	1966.000	13.30	6	1.66667	6	100	5	83.3333	4	66.6667	5	4	100		5		5	0	0	0	0	0	0	100	4	100	4	3	2	2	1		1
1346	26	32	1	1	2	4	20	6.8	7.98	36	9	1800	12	150	2091.000	9.10	7	3.88889	7	100	7	100	5	71.4286	5	5	100	2	4		7	0	0	2	0	0	0	100	5	80	4	3	2	2	1		1
1347	30	30	1	1	2	1.1	19.2	8.52	5.34	52	6	2550	13	150	4365.000	9.40	20	7.84314	17	85	17	85	10	50	16	10	100	2	7	3	14	0	1	1	1	1	1	100	10	90	9	3	2	1	1		1
1348	33	34	1	1	2	1	19.1	9.23	5.64	34	9	1500	10	150	1561.000	7.70	4	2.66667	4	100	4	100	3	75	3	3	100	2	1		4	0	0	1	0	0	0	66.6667	2	66.6667	2	3	2	1	1		1
1349	31	38	1	1	2	3	23.9	5.89	3.69	21	12	2475	11	225	5246.000	10.00	18	7.27273	17	94.4444	17	94.4444	12	66.6667	13	12	100	5	10		17	0	1	4	1	0	0	83.3333	10	83.3333	10	3	2	2	1		1
1350	35	36	1	1	2	6	21.4	6.24	5.71	43	10	2662.5	12	225	9756.000	14.00	16	6.00939	15	93.75	9	56.25	6	37.5	7	6	100	2	6		6	0	1	1	0	0	1	100	6	83.3333	5
1351	26	31	1	1	1	3	20.7	6.55	7.91	45	15	1500	10	150	4850.000	13.40	23	15.3333	21	91.3043	21	91.3043	14	60.8696	16	14	100	7	11	2	19	0	2	4	0	0	1	100	14	78.5714	11	5	1	1	1		1
1352	38	35	1	1	1	4	25.6	8.23	2.43	26	13	2025	9	225	863.000	10.50	11	5.4321	8	72.7273	4	36.3636	4	36.3636	4	4	100	1	3		5	0	0	0	1	2	0	100	4	100	4	3	2	2	1		1
1353	34	36	1	1	2	8	18.3	10.76	6.24	44	8	2925	13	225	1642.000	10.00	4	1.36752	4	100	3	75	2	50	3	2	100				3	0	0	0	0	0	0	0	0	0	0	2	2	1	1		1
1354	29	31	1	1	1	5	22.2	5.79	2.26	29	15	2475	11	225	4323.000	10.60	13	5.25253	11	84.6154	7	53.8462	7	53.8462	7	7	100	5	4	1	7	0	0	0	1	0	1	85.7143	6	85.7143	6
1355	33	39	1	1	1	2	18.1	8.92	5	28	8	2400	13	225	8814.000	13.10	17	7.08333	17	100	16	94.1176	9	52.9412	14	9	100	5	13		15	0	0	2	0	0	0	100	9	66.6667	6
1356	36	35	1	1	2	5	19.2	6	4.87	24	9	2287.5	11	225	6780.000	5.40	25	10.929	25	100	25	100	18	72	19	18	100	11	11		23	0	0	6	0	0	0	83.3333	15	61.1111	11
1357	29	31	1	1	1	4	19.3	7.4	7.86	123	12	2700	12	225	8024.000	5.90	25	9.25926	24	96	24	96	14	56	18	14	100	8	11	1	22	0	1	5	1	0	0	100	14	71.4286	10
1358	34	34	1	1	2	6	19.7	10.31	3.37	45	7	2250	10	225	2186.000	15.50	11	4.88889	11	100	7	63.6364	6	54.5455	5	5	83.3333	4	2		6	0	0	1	0	0	0	66.6667	4	33.3333	2	3	2
1359	31	33	1	1	2	2	21.2	7.87	5.18	82.08	16	1800	8	225	4175.000	9.10	22	12.2222	19	86.3636	18	81.8182	13	59.0909	14	13	100	2	10	4	16	0	0	4	0	2	1	100	13	92.3077	12	3	2	1	1	1
1360	34	35	1	1	2	10	22.4	5.67	3.19	34	9	2212.5	12	187.5	5232.000	7.00	20	9.03955	17	85	17	85	12	60	12	11	91.6667	9	4		15	0	3	1	0	1	1	75	9	8.33333	1	3	2
1361	35	39	1	1	2	5	24.7	5.83	4.42	52	16	2325	13	187.5	4356.000	8.80	12	5.16129	12	100	12	100	11	91.6667	11	11	100	1	8		11	0	0	1	0	0	0	100	11	90.9091	10	3	2
1362	29	29	1	1	1	1.8	20.5	9.4	3.6	30	10	1650	11	150	1385.000	15.80	11	6.66667	8	72.7273	8	72.7273	4	36.3636	6	4	100		1	1	6	0	0	2	0	0	1	100	4	100	4	3	2	1	1		1
1363	31	31	1	1	2	4	23.7	11.93	6.48	32	9	3150	14	225	4536.000	7.60	8	2.53968	8	100	8	100	4	50	6	4	100	4	3		7	0	2	2	0	0	0	75	3	25	1	3	2	1	1		1
1364	29	31	1	1	2	1	18.7	9.78	6.86	64	7	2475	11	225	4810.000	9.10	9	3.63636	7	77.7778	7	77.7778	6	66.6667	6	6	100	3	2	2	7	0	0	1	1	0	1	83.3333	5	33.3333	2	5	1
1365	31	36	1	1	2	4	18	7.63	3.74	95	11	1950	13	150	5271.000	10.80	12	6.15385	7	58.3333	7	58.3333	5	41.6667	5	5	100		4		7	0	0	2	0	5	0	100	5	100	5	3	2
1366	34	37	1	1	2	4	19.8	8.1	6.99	43	4	2250	11	187.5	2056.000	11.40	8	3.55556	8	100	7	87.5	5	62.5	6	5	100		2		7	0	1	1	0	0	0	100	5	80	4	5	1
1367	36	40	1	1	2	16	23.4	6.36	2.41	17	14	2512.5	12	187.5	3155.000	9.20	9	3.58209	9	100	9	100	3	33.3333	9	3	100	2	5	2	8	0	1	0	0	0	0	100	3	100	3	3	2	1	1		1
1368	32	30	1	1	2	4	19.5	7.2	6.37	34	10	2250	10	225	5629.000	11.70	27	12	17	62.963	16	59.2593	7	25.9259	9	7	100	6	5	1	13	0	1	7	7	3	0	100	7	85.7143	6	5	1	1	1	1
1369	31	33	1	1	2	4	18.1	7.03	5.44	54	4	2475	11	225	4986.000	8.40	9	3.63636	7	77.7778	6	66.6667	5	55.5556	6	5	100	2	5		5	0	0	0	2	0	0	100	5	80	4	5	1	1	1
1370	31	35	1	1	1	9	16.4	8.61	3.25	26	15	1650	11	150	4590.000	10.60	17	10.303	10	58.8235	7	41.1765	7	41.1765	7	7	100	3	5		6	0	0	0	6	1	0	71.4286	5	71.4286	5	5	1	1	1		1
1371	39	38	1	1	2	12	24.1	8.96	1.98	28	8	2475	11	225	3189.000	13.20	11	4.44444	10	90.9091	9	81.8182	6	54.5455	7	6	100	4	3	1	8	0	0	2	1	0	0	66.6667	4	50	3	3	2	1	1	1
1372	38	40	1	1	2	10	18.3	8.47	4.47	38	7	2025	9	225	3833.000	9.40	8	3.95062	6	75	6	75	4	50	4	4	100	2	2		6	0	1	1	1	1	0	75	3	50	2	3	2
1373	31	35	1	1	2	2	20.5	8.6	5.85	31	8	2475	11	225	2110.000	9.60	5	2.0202	5	100	5	100	2	40	4	2	100				5	0	2	0	0	0	0	0	0	0	0	2	2
1374	23	27	1	1	1	3	20.8	7.88	5.28	38	8	1800	11	150	2208.000	4.60	8	4.44444	7	87.5	6	75	5	62.5	6	5	100	6	2		5	0	0	0	0	1	0	80	4	20	1
1375	28	36	1	1	2	7	20.3	12.06	3.44	65	6	2700	12	225	2091.000	11.10	5	1.85185	5	100	5	100	4	80	5	4	100	1	4		4	0	0	0	0	0	0	100	4	100	4	3	2	1	1		1
1376	36	36	1	1	1	9	20.3	11.47	5.49	35	14	2212.5	11	225	10923.000	8.00	15	6.77966	15	100	15	100	13	86.6667	13	12	92.3077	8	5		15	0	0	1	0	0	0	92.3077	12	46.1538	6
1377	35	32	1	1	1	3	22.7	7.97	2.98	44	7	2475	11	225	780.000	11.40	2	0.808081	2	100	2	100	2	100	2	2	100				1	0	0	0	0	0	0	0	0	0	0	2	2	1	1		1
1378	32	35	1	1	2	2	20.3	6.89	3.88	77	11	2250	10	225	5563.000	8.60	16	7.11111	13	81.25	13	81.25	10	62.5	9	9	90	4	8		11	0	0	3	1	1	1	90	9	90	9	5	1	1	1		1
1379	33	42	1	1	2	1.5	20.8	6.41	3.64	28	7	2250	10	225	8837.000	11.60	28	12.4444	28	100	22	78.5714	17	60.7143	17	17	100	13	8		25	0	0	5	0	0	0	100	17	76.4706	13
1380	27	32	1	1	1	5	18.9	8.11	7.25	20	11	2475	13	150	5948.000	11.90	18	7.27273	18	100	18	100	8	44.4444	16	8	100	3	7	6	18	0	1	2	0	0	0	100	8	75	6	5	1
1381	28	29	1	1	1	3	17.2	5.76	2.87	35	11	1575	11	150	11380.000	7.60	18	11.4286	16	88.8889	16	88.8889	12	66.6667	13	12	100	7	8		15	0	0	3	1	0	1	91.6667	11	83.3333	10
1382	32	37	1	1	2	3	17.9	14.02	5.82	45	12	1950	13	150	3826.000	8.50	13	6.66667	13	100	13	100	8	61.5385	9	8	100	5	7		13	0	1	4	0	0	0	100	8	100	8
1383	29	31	1	1	1	7	20.8	6.94	12.8	48	12	1650	11	150	4293.000	8.10	13	7.87879	12	92.3077	12	92.3077	11	84.6154	11	11	100		4	4	8	0	0	1	0	1	0	100	11	90.9091	10	5	1	1	1	1
1384	24	24	1	1	2	0.8	24	8.69	2.8	45	6	2925	13	225	2560.000	12.30	10	3.4188	9	90	8	80	6	60	7	6	100	5	4		9	0	1	1	0	1	0	100	6	100	6	3	2	1	1		1
1385	27	32	1	1	2	2	19.9	6.53	7.83	61	16	2025	14	150	6136.000	9.30	7	3.45679	5	71.4286	5	71.4286	5	71.4286	5	5	100	1	3		4	0	0	0	0	2	0	100	5	100	5	5	1	1	1		1
1386	31	30	1	1	1	5	19.4	7.82	5.08	35	10	2250	10	225	5908.000	13.40	10	4.44444	8	80	6	60	4	40	3	3	75	2	1		4	0	0	2	0	2	0	50	2	25	1	3	2	1	1		1
1387	30	37	1	1	2	3	20.5	5.23	3.85	31	4	2925	13	225	2401.000	10.30	7	2.39316	7	100	7	100	5	71.4286	5	5	100	4	2		6	0	0	2	0	0	0	100	5	60	3	3	2	1	1		1
1388	37	42	1	1	2	1	22.9	5.5	4.46	65	12	2250	10	225	4620.000	11.50	9	4	8	88.8889	8	88.8889	6	66.6667	6	5	83.3333	1	5		4	0	0	1	0	0	1	83.3333	5	66.6667	4
1389	32	40	1	1	2	4	25.4	8.62	2.45	35	7	2925	13	225	2103.000	10.50	10	3.4188	8	80	7	70	7	70	7	7	100	3	5		6	0	0	0	1	0	1	100	7	57.1429	4	3	2	1	1		1
1390	31	30	1	1	2	3	25	4.64	3.15	25	11	2025	9	225	2486.000	10.90	18	8.88889	16	88.8889	14	77.7778	9	50	9	8	88.8889	7	5		11	0	1	4	0	2	0	88.8889	8	66.6667	6	3	2	1	1	1
1391	26	31	1	1	2	1	21.8	6.62	4.14	39	21	1725	12	150	9958.000	8.20	27	15.6522	26	96.2963	26	96.2963	15	55.5556	21	15	100	16	9	1	22	0	4	3	0	0	1	93.3333	14	33.3333	5
1392	30	41	1	1	1	14	21.6	6.85	3.92	25	9	2062.5	10	225	4513.000	11.00	9	4.36364	5	55.5556	5	55.5556	3	33.3333	3	3	100		3		5	0	0	2	0	3	1	100	3	100	3	3	2
1393	26	37	1	1	1	5	22.4	7.67	32.03	46	16	1837.5	11	187.5	2094.000	10.20	15	8.16327	13	86.6667	10	66.6667	10	66.6667	10	10	100	3	7	1	7	0	0	0	0	1	1	100	10	100	10
1394	39	44	1	1	1	2	24.6	5.3	2.59	61	16	2025	9	225	2587.000	9.50	10	4.93827	9	90	9	90	6	60	7	5	83.3333	2	3		8	0	1	1	0	0	1	83.3333	5	50	3	3	2	1	1		1
1395	33	33	1	1	2	2	19.1	7.22	3.01	27	8	2925	13	225	6534.000	12.80	14	4.78632	14	100	14	100	3	21.4286	8	3	100	6	6		13	0	0	6	0	0	0	100	3	66.6667	2
1396	31	33	1	1	2	6	20.9	5.64	4.58	37	8	2250	10	225	4690.000	9.90	12	5.33333	12	100	12	100	8	66.6667	10	8	100	2	9		12	0	0	2	0	0	0	100	8	100	8	3	2	2	1		1
1397	33	37	1	1	1	5	19.7	8	5.48	55	10	2025	9	225	4795.000	18.10	6	2.96296	6	100	6	100	5	83.3333	6	5	100	4	4		4	0	0	0	0	0	0	80	4	80	4
1398	28	28	1	1	2	2	21.7	6.76	4.68	41	7	2925	13	225	7219.000	9.70	11	3.76068	10	90.9091	10	90.9091	7	63.6364	7	7	100	4	4		10	0	0	3	1	0	0	85.7143	6	85.7143	6
1399	27	28	1	1	1	3	18.3	6.72	3.19	32	10	2025	9	225	4228.000	8.80	9	4.44444	9	100	8	88.8889	8	88.8889	8	8	100	4	5		9	0	0	0	0	0	0	100	8	50	4	3	1	1	1	1
1400	31	41	1	1	2	1	22.8	5.72	4.5	71.5	13	2250	10	225	4688.000	9.60	14	6.22222	11	78.5714	11	78.5714	9	64.2857	8	8	88.8889	2	3	1	8	0	0	2	1	2	0	88.8889	8	44.4444	4	5	1
1401	27	33	1	1	2	2	21.9	6.98	3.12	31	8	2700	12	225	1880.000	16.10	5	1.85185	5	100	4	80	2	40	3	2	100				4	0	1	1	0	0	0	0	0	0	0	2	2	2	1		1
1402	31	33	1	1	2	4	22.2	5.97	6.78	19	16	2475	11	225	8081.000	8.80	20	8.08081	18	90	18	90	14	70	15	14	100	6	8		14	0	0	3	1	1	0	92.8571	13	57.1429	8
1403	26	30	1	1	1	2	23.3	7.47	8.04	14	16	4425	21	150	802.000	11.50	2	0.451977	2	100	2	100	1	50	1	1	100				2	0	0	1	0	0	0	0	0	0	0	2	1	1	1		1
1404	26	30	1	1	2	2	22.5	14.48	6.44	33	9	2475	11	225	1028.000	13.10	2	0.808081	2	100	2	100	2	100	2	2	100				2	0	0	0	0	0	0	0	0	0	0	2	2
1405	32	33	1	1	2	6	24.6	5.54	2.19	33	3	3150	14	225	515.000	8.70	2	0.634921	2	100	2	100	2	100	2	2	100				2	0	0	0	0	0	0	0	0	0	0	2	2
1406	31	37	1	1	2	3	15.8	9.01	5.07	37	10	2475	11	225	4312.000	11.90	9	3.63636	9	100	9	100	4	44.4444	5	4	100	1	4		9	0	0	4	0	0	0	100	4	75	3	5	1
1407	25	30	1	1	2	1	19.8	6.28	5.99	39	11	1650	11	150	1037.000	8.60	10	6.06061	9	90	5	50	2	20	5	2	100				4	0	0	0	0	0	0	0	0	0	0	2	2	1	1	1
1408	24	39	1	1	2	2	22.6	7.07	2.23	89	11	1800	11	150	1930.000	8.30	4	2.22222	4	100	3	75	2	50	2	2	100				4	0	0	1	0	0	0	0	0	0	0	2	2	1	1		1
1409	29	31	1	1	2	4	19.1	5.6	6.8	17	10	3150	12	225	4237.000	10.50	7	2.22222	6	85.7143	5	71.4286	4	57.1429	4	4	100	1	2	1	5	0	0	1	0	0	0	75	3	50	2	5	1	1	1		1
1410	31	32	1	1	2	5	17.4	8.46	3.63	44	11	2475	11	225	4373.000	7.80	15	6.06061	15	100	14	93.3333	11	73.3333	11	11	100	4	6		14	0	0	3	0	0	0	100	11	72.7273	8	5	1	1	1		1
1411	28	32	1	1	2	0.5	19.9	5.27	3.14	32	15	2062.5	10	187.5	3195.000	8.90	12	5.81818	12	100	12	100	8	66.6667	9	8	100	6	3		10	0	1	3	0	0	0	62.5	5	50	4	5	1	1	1		1
1412	23	32	1	1	2	2	19.6	6.08	4.09	149	6	2250	10	225	3488.000	9.70	7	3.11111	7	100	6	85.7143	3	42.8571	4	3	100	1	3	1	6	0	0	2	0	0	0	100	3	100	3	3	2	2	1		1
1413	29	27	1	1	2	6	25.2	5.87	5.4	140	9	1800	8	225	1434.000	5.70	9	5	9	100	9	100	8	88.8889	9	8	100	2	5	1	9	0	1	0	0	0	0	100	8	75	6	3	2
1414	32	33	1	1	2	1.5	20	7.07	2.57	34	9	2250	10	225	3219.000	9.20	12	5.33333	11	91.6667	11	91.6667	9	75	10	9	100	5	3	2	11	0	0	1	0	1	0	77.7778	7	33.3333	3	3	2
1415	37	36	1	1	2	1	24	6.18	3.7	40.92	9	2400	10	225	2062.000	11.60	10	4.16667	9	90	9	90	4	40	6	4	100	1	1	1	8	0	0	3	1	0	0	100	4	75	3	3	2
1416	31	36	1	1	2	3	18.2	7.89	4	54	9	2250	10	225	2817.000	9.90	9	4	9	100	9	100	7	77.7778	6	6	85.7143	4	4		7	0	0	2	0	0	0	85.7143	6	85.7143	6	3	2	2	1		1
1417	26	31	1	1	2	1.8	25.7	4.68	1.42	15	15	1950	10	187.5	1740.000	12.60	9	4.61538	8	88.8889	8	88.8889	5	55.5556	7	5	100	4	5		6	0	2	0	1	0	0	100	5	60	3	3	2	2	1		1
1418	26	31	1	1	1	5	22.3	5.73	2.66	61	7	2250	10	225	759.000	11.50	2	0.888889	1	50	1	50	1	50	0	0	0				1	0	0	0	0	1	0	0	0	0	0
1419	35	38	1	1	1	3	21.6	7.95	3.99	29	5	2700	11	225	1625.000	13.30	3	1.11111	2	66.6667	2	66.6667	1	33.3333	1	1	100				1	0	0	1	0	1	0	0	0	0	0	2	1	1	1		1
1420	27	28	1	1	1	4	17.9	7.44	3.35	36	7	3150	14	225	3293.000	11.30	5	1.5873	5	100	4	80	3	60	4	3	100	3	1		5	0	0	0	0	0	0	100	3	66.6667	2	3	2
1421	25	26	1	1	2	3	21.3	6.11	6.48	33	5	2250	9	225	1936.000	5.60	6	2.66667	4	66.6667	3	50	1	16.6667	1	1	100				3	0	0	2	2	0	0	0	0	0	0	2	1
1422	30	36	1	1	2	5	22.7	4.86	5.55	31	10	2475	11	225	3364.000	7.60	18	7.27273	18	100	17	94.4444	15	83.3333	15	15	100	4	5	1	13	0	0	2	0	0	0	100	15	80	12	3	2	2	1		1
1423	33	34	1	1	2	0.3	17.5	7.83	0.85	39	4	2475	11	225	4875.000	9.30	11	4.44444	10	90.9091	9	81.8182	7	63.6364	7	7	100	5	4		9	0	0	2	0	1	0	85.7143	6	42.8571	3	3	2	2	1		1
1424	28	35	1	1	2	2	21.6	5.63	4.39	39	9	2400	11	225	4590.000	10.90	16	6.66667	14	87.5	13	81.25	6	37.5	10	6	100	2	6	1	10	0	0	3	0	1	1	100	6	83.3333	5	3	2	2	1		1
1425	32	34	1	1	2	5	21.7	7.55	2.84	91	13	2925	13	225	1195.000	8.80	5	1.7094	5	100	3	60	3	60	3	3	100	1	2		4	0	0	0	0	0	0	100	3	66.6667	2	3	2	2	1		1
1426	25	22	1	1	1	4	17.5	8.39	7.95	28	5	2700	12	225	4429.000	10.20	5	1.85185	5	100	4	80	4	80	4	4	100	2	4		3	0	0	0	0	0	0	100	4	100	4
1427	25	34	1	1	2	1.7	16	8.83	7.6	34	13	2175	10	225	4879.000	9.20	12	5.51724	8	66.6667	6	50	4	33.3333	4	4	100	2	2		7	0	1	1	4	0	0	100	4	25	1	3	2	1	1		1
1428	24	38	1	1	2	2	23.4	6.88	4.12	47	17	2025	10	187.5	3834.000	13.50	17	8.39506	12	70.5882	11	64.7059	10	58.8235	11	10	100	3	10		8	0	1	0	2	3	0	100	10	90	9	3	2
1429	27	28	1	1	2	2	25.2	6.01	3.79	22	6	2625	12	225	5062.000	7.90	24	9.14286	23	95.8333	21	87.5	20	83.3333	19	18	90	12	12	1	15	0	1	0	0	0	1	90	18	55	11
1430	30	28	1	1	1	3	22.3	7.62	5.95	49	6	2212.5	13	187.5	4490.000	11.20	10	4.51977	10	100	10	100	6	60	7	6	100	2	2	2	8	0	0	3	0	0	0	100	6	50	3	3	2
1431	31	39	1	1	2	5	21.2	6.68	3.17	61	10	2925	13	225	3810.000	7.40	6	2.05128	5	83.3333	5	83.3333	5	83.3333	5	5	100	2	2	1	4	0	0	0	0	1	0	80	4	60	3	3	2	1	1		1
1432	31	34	1	1	2	1	27.5	8.81	2.64	40.29	9	2850	11	225	2379.000	8.00	10	3.50877	9	90	9	90	6	60	6	5	83.3333	4	5		5	0	1	2	0	1	0	83.3333	5	66.6667	4	3	2
1433	37	36	1	1	1	6	22.2	6.07	3.09	51	12	2925	13	225	3637.000	13.30	8	2.73504	8	100	8	100	8	100	7	7	87.5	4	4		7	0	0	0	0	0	0	75	6	62.5	5	3	2
1434	26	33	1	1	2	2	19.2	7.2	4.28	36	7	3150	14	225	5975.000	6.90	12	3.80952	12	100	12	100	10	83.3333	10	10	100	5	5		11	0	0	2	0	0	0	100	10	60	6	3	2	2	1		1
1435	28	27	1	1	1	2	18.5	6.32	5.92	26	13	2925	13	225	4045.000	5.90	7	2.39316	7	100	7	100	6	85.7143	6	6	100	3	6		6	0	0	1	0	0	0	100	6	100	6	5	1	1	1	1
1436	35	35	1	1	1	10	21.3	5.58	3.8	47	8	2475	11	225	3625.000	16.30	5	2.0202	5	100	5	100	4	80	4	4	100	3	3	1	5	0	0	1	0	0	0	100	4	75	3	3	2	1	1		1
1437	37	40	1	1	2	1.2	20.3	7.03	3.6	55.87	8	3150	12	225	2269.000	15.60	8	2.53968	6	75	6	75	5	62.5	5	5	100	4	2		2	0	0	1	2	0	0	100	5	60	3	3	2	1	1		1
1438	29	30	1	1	2	1	23.5	8.58	4.12	36	5	3000	12	225	4396.000	11.20	14	4.66667	11	78.5714	9	64.2857	5	35.7143	8	5	100	6	3		6	0	4	0	2	1	0	100	5	60	3
1439	29	31	1	1	1	3	20.7	7.92	8.93	28	15	1687.5	12	150	3325.000	8.40	9	5.33333	8	88.8889	5	55.5556	3	33.3333	4	3	100	3	1		6	0	1	1	0	0	0	100	3	0	0	3	2
1440	25	27	1	1	2	4	20.5	7.62	3.14	45	8	2700	12	225	3105.000	10.90	10	3.7037	10	100	10	100	4	40	4	4	100	1	3		10	0	1	5	0	0	0	100	4	100	4	3	2	2	1		1
1441	27	29	1	1	1	5	24.2	3.73	5.5	154	7	2700	12	225	5577.000	10.00	27	10	22	81.4815	22	81.4815	19	70.3704	20	18	94.7368	12	13		19	0	3	0	2	2	1	89.4737	17	78.9474	15	5	1	1	1		1
1442	37	36	1	1	2	9	23.4	6.26	8.89	39	8	3375	15	225	9263.000	8.50	17	5.03704	16	94.1176	16	94.1176	9	52.9412	12	9	100	5	5		12	0	1	4	0	0	1	88.8889	8	55.5556	5
1443	29	28	1	1	2	8	25.2	7.41	6.4	11	8	2925	13	225	4763.000	11.00	15	5.12821	11	73.3333	9	60	6	40	7	6	100	1	4		7	0	0	2	2	2	0	100	6	100	6	3	2	2	1		1
1444	29	28	1	1	2	1.5	20.3	10.95	4.8	37	6	2700	12	225	2806.000	10.60	7	2.59259	5	71.4286	5	71.4286	4	57.1429	4	4	100		4		5	0	0	1	2	0	0	100	4	100	4	3	2	1	1		1
1445	29	33	1	1	2	5	24.4	7.61	3.73	45	6	2925	14	187.5	1356.000	12.00	7	2.39316	7	100	7	100	4	57.1429	6	4	100	5	5		6	0	1	1	0	0	0	100	4	100	4	3	2	1	1		1
1446	33	32	1	1	2	3	22.2	6.7	6.28	83.46	9	2400	14	150	2186.000	12.40	8	3.33333	8	100	8	100	6	75	6	5	83.3333	4	2		8	0	0	1	0	0	0	66.6667	4	16.6667	1	3	2	1	1		1
1447	28	27	1	1	2	3	20.8	7.22	4.17	16	12	2550	14	150	4652.000	11.30	13	5.09804	10	76.9231	10	76.9231	9	69.2308	10	9	100	4	6	1	6	0	0	0	2	1	0	100	9	88.8889	8	3	2	1	1		1
1448	28	31	1	1	2	6	26.8	5.99	3	49	8	3150	14	225	2018.000	14.00	4	1.26984	4	100	3	75	2	50	2	2	100				3	0	0	1	0	0	0	0	0	0	0	2	2	1	1		1
1449	22	23	1	1	1	3	19.1	6.76	1.74	15	10	3900	19	150	1722.000	10.60	9	2.30769	9	100	9	100	6	66.6667	7	6	100	4	3		9	0	1	2	0	0	0	83.3333	5	50	3	3	2	2	1		1
1450	31	33	1	1	2	0.5	23.1	5.62	2.64	31	15	2400	14	225	6750.000	11.50	11	4.58333	11	100	11	100	11	100	11	11	100	4	9		9	0	0	0	0	0	0	100	11	100	11
1451	28	30	1	1	2	6	23.5	4.55	3.04	42	11	2400	9	225	3274.000	6.80	7	2.91667	7	100	7	100	7	100	7	7	100	1	6		7	0	0	0	0	0	0	100	7	85.7143	6	3	2
1452	29	32	1	1	1	4	24	4.65	5.57	31	13	1350	9	150	2377.000	14.00	11	8.14815	10	90.9091	10	90.9091	5	45.4545	7	5	100	2			9	0	1	3	1	0	0	80	4	60	3	3	2	1	1		1
1453	27	31	1	1	1	6	21.4	5.59	2.79	60	20	1425	10	150	3741.000	9.80	10	7.01754	7	70	7	70	4	40	4	3	75		2	1	6	0	0	2	2	0	1	75	3	75	3	3	2	2	1		1
1454	33	33	1	1	2	4	23.1	8.26	4.82	30	11	2475	11	225	3083.000	10.90	11	4.44444	10	90.9091	10	90.9091	8	72.7273	8	8	100	2	8		8	0	0	2	0	1	0	100	8	100	8	3	2	1	1		1
1455	32	34	1	1	2	9	23.8	5.62	3.09	76	11	2925	11	225	2353.000	14.20	8	2.73504	7	87.5	7	87.5	4	50	6	4	100		2	3	7	0	0	1	1	0	0	100	4	100	4	3	2	2	1		1
1456	30	32	1	1	1	9	20.5	6.25	3.13	74	11	1650	9	150	1791.000	13.00	3	1.81818	1	33.3333	1	33.3333	1	33.3333	1	1	100				1	0	0	0	1	1	0	0	0	0	0	2	1	1	1		1
1457	30	31	1	1	1	5	20.8	11.84	9.49	54	20	1800	12	150	2242.000	12.30	4	2.22222	4	100	4	100	4	100	4	4	100	3	1		2	0	0	0	0	0	0	100	4	75	3	3	2	2	1		1
1458	27	27	1	1	2	5	18.6	9.76	6.16	24	8	1875	10	150	2525.000	9.80	6	3.2	6	100	6	100	5	83.3333	6	5	100	2	4		6	0	1	0	0	0	0	100	5	80	4	3	2
1459	33	39	1	1	2	3	20.6	5.56	2.4	63	16	2250	9	225	852.000	11.00	3	1.33333	1	33.3333	1	33.3333	1	33.3333	1	1	100				1	0	0	0	1	1	0	0	0	0	0	2	1
1460	30	29	1	1	2	3	21.9	7.57	8.6	42	6	2250	10	225	3162.000	10.90	7	3.11111	6	85.7143	6	85.7143	2	28.5714	5	2	100				4	0	1	1	0	1	0	0	0	0	0	2	2
1461	28	28	1	1	2	8	18.4	6.23	8.27	31	6	2025	9	225	1701.000	6.60	5	2.46914	4	80	2	40	2	40	2	2	100	2			2	0	0	0	1	0	0	100	2	0	0	3	2
1462	28	30	1	1	2	2	22.3	6.78	6.1	43.91	16	1350	9	150	3613.000	13.30	10	7.40741	8	80	8	80	2	20	7	2	100				6	0	0	1	0	2	0	0	0	0	0	2	2
1463	37	37	1	1	2	15	22	4.92	4.07	34	12	1875	11	187.5	9658.000	11.40	18	9.6	18	100	17	94.4444	13	72.2222	16	13	100	6	9	1	9	0	2	1	0	0	0	84.6154	11	84.6154	11
1464	25	28	1	1	1	4	20.4	7.65	3.28	52	6	2550	10	225	1796.000	11.60	4	1.56863	4	100	4	100	4	100	3	3	75	1	1	1	3	0	0	0	0	0	0	75	3	75	3	3	2	2	1		1
1465	27	35	1	1	2	2	20.4	4.95	3.06	41	14	2250	10	225	2908.000	7.90	7	3.11111	7	100	6	85.7143	4	57.1429	4	4	100		2	2	7	0	0	2	0	0	0	100	4	75	3	3	2	2	1		1
1466	34	35	1	1	1	1	19.2	6.78	4.55	39	9	2700	12	225	3254.000	8.40	9	3.33333	9	100	6	66.6667	6	66.6667	5	5	83.3333	1	4		6	0	0	0	0	0	0	83.3333	5	50	3	3	2	2	1		1
1467	33	34	1	1	2	5	21.3	9.06	5.36	45	13	2250	10	225	2396.000	9.00	12	5.33333	10	83.3333	6	50	5	41.6667	6	5	100		5	1	5	0	1	0	0	1	0	100	5	60	3	3	2	1	1		1
1468	32	37	1	1	1	3	21.2	7.3	5.31	38	9	1950	13	150	3934.000	12.70	11	5.64103	10	90.9091	9	81.8182	3	27.2727	7	3	100	2	3	2	9	0	1	1	0	1	0	100	3	66.6667	2	3	2	2	1		1
1469	28	30	1	1	2	1	22	4.72	1.64	27	6	2250	10	225	2746.000	9.90	7	3.11111	7	100	6	85.7143	3	42.8571	5	3	100	2	3		6	0	1	1	0	0	0	100	3	66.6667	2	3	2	1	1		1
1470	27	31	1	1	1	3	23.4	6.92	5.95	54	20	2175	11	187.5	3867.000	10.70	10	4.5977	10	100	8	80	2	20	2	2	100				8	0	0	6	0	0	0	0	0	0	0	2	2	2	1		1
1471	31	31	1	1	2	0.5	22.8	9.77	8.75	11	4	2925	13	225	953.000	9.50	4	1.36752	3	75	2	50	2	50	2	2	100				2	0	0	0	1	0	0	0	0	0	0	2	2
1472	29	28	1	1	2	0.7	25	6.84	3.26	32	5	3150	14	225	6309.000	6.50	18	5.71429	14	77.7778	12	66.6667	10	55.5556	12	10	100	4	7	2	8	0	1	0	3	1	0	100	10	80	8
1473	32	24	1	1	1	7	20.8	6.59	5.4	51	16	2925	13	225	684.000	12.30	11	3.76068	10	90.9091	10	90.9091	7	63.6364	7	7	100	1	5		10	0	0	3	0	1	0	100	7	100	7	3	2
1474	31	33	1	1	1	10	24.8	5.29	2.45	50	13	2700	12	225	4866.000	19.30	12	4.44444	8	66.6667	6	50	4	33.3333	2	2	50	2	1		6	0	0	2	2	2	0	50	2	25	1	3	2
1475	27	25	1	1	1	6	19.2	9.35	7.31	39	8	2475	11	225	2463.000	9.00	11	4.44444	11	100	10	90.9091	8	72.7273	8	8	100	2	6		9	0	0	2	0	0	0	100	8	75	6	3	2	1	1		1
1476	32	42	1	1	2	1	24	4.95	5.21	31.82	11	2475	11	225	1072.000	9.70	9	3.63636	9	100	9	100	5	55.5556	5	5	100	1	3		7	0	0	4	0	0	0	100	5	80	4	3	2	1	1		1
1477	36	38	1	1	2	1.5	23.9	6.41	4.74	41	10	2550	12	225	10393.000	9.90	19	7.45098	17	89.4737	13	68.4211	9	47.3684	13	9	100	10	4	1	10	0	0	0	0	2	0	100	9	66.6667	6
1478	36	36	1	1	2	8	23	6.95	4.9	42	17	2025	9	225	2820.000	20.20	11	5.4321	10	90.9091	9	81.8182	5	45.4545	6	5	100	2	3	1	9	0	1	3	0	1	0	100	5	60	3	3	2	2	1		1
1479	25	26	1	1	2	4.5	16	6.05	2.32	55	10	2475	11	225	2075.000	13.60	12	4.84848	12	100	12	100	5	41.6667	6	5	100		4	1	10	0	0	6	0	0	0	100	5	100	5	3	2	1	1		1
1480	30	31	1	1	1	4	20.8	6.49	5.79	26	9	2400	11	225	4312.000	12.90	12	5	9	75	9	75	7	58.3333	6	6	85.7143	6			9	0	0	2	2	1	0	28.5714	2	0	0	3	2
1481	32	30	1	1	1	4	19.7	5.03	4.45	29	13	2775	13	225	8910.000	10.50	20	7.20721	19	95	16	80	13	65	15	13	100	3	11	2	15	0	0	1	0	1	0	100	13	84.6154	11
1482	33	36	1	1	2	13	17.7	8.32	5.77	39	7	2700	12	225	4227.000	13.50	7	2.59259	7	100	6	85.7143	6	85.7143	5	5	83.3333	3	3		6	0	0	0	0	0	0	83.3333	5	66.6667	4	3	2	1	1		1
1483	33	36	1	1	1	5	17.6	9.52	7.23	69	16	1800	12	150	700.000	14.90	4	2.22222	4	100	4	100	2	50	3	2	100				2	0	0	1	0	0	0	0	0	0	0	2	2	1	1	1
1484	35	36	1	1	1	13	18.2	7.13	3.98	30	7	3150	14	225	3291.000	7.80	8	2.53968	8	100	7	87.5	3	37.5	5	3	100	2	3	2	6	0	0	2	0	0	0	100	3	33.3333	1	3	3	1	1		1
1485	36	35	1	1	2	8	22.2	7.12	4.03	31	7	2625	13	225	5895.000	9.10	10	3.80952	8	80	8	80	6	60	8	6	100	4	2		5	0	0	0	1	0	1	100	6	50	3	5	1	1	1		1
1486	33	34	1	1	2	2	22.4	7.82	3.76	60	12	2700	12	225	4202.000	9.30	8	2.96296	8	100	8	100	7	87.5	7	7	100	1	5	1	7	0	0	1	0	0	0	100	7	85.7143	6	3	2
1487	34	40	1	1	1	4	22.8	7.47	4.02	56	9	2475	11	225	3390.000	11.70	13	5.25253	13	100	12	92.3077	8	61.5385	10	8	100	2	8	1	13	0	0	2	0	0	0	100	8	87.5	7	3	2
1488	26	30	1	1	1	5	19.7	7.34	4.16	34	7	2925	13	225	4238.000	8.60	10	3.4188	10	100	8	80	7	70	8	7	100	8	2		7	0	1	0	0	0	0	85.7143	6	14.2857	1	3	2	1	1		1
1489	31	31	1	1	2	1.5	24	6.55	4.8	46	10	2475	11	225	3742.000	9.70	12	4.84848	12	100	12	100	6	50	7	6	100	4	2		11	0	2	4	0	0	0	100	6	50	3	3	2
1490	33	33	1	1	2	1	20.7	9.38	4.51	38	6	2475	11	225	1078.000	11.10	4	1.61616	4	100	4	100	4	100	4	4	100	1	3		4	0	0	0	0	0	0	100	4	75	3	3	2	1	1		1
1491	34	41	1	1	2	4	21.6	5.71	2.13	28	8	2475	11	225	2246.000	14.50	5	2.0202	4	80	3	60	2	40	3	2	100				4	0	1	0	0	0	0	0	0	0	0	2	2	1	1		1
1492	26	26	1	1	1	2.9	18	4.95	4.73	26.33	18	1837.5	10	187.5	5813.000	8.60	22	11.9728	17	77.2727	17	77.2727	13	59.0909	13	12	92.3077	4	6	3	11	0	0	3	3	2	0	84.6154	11	46.1538	6	3	2	1	1		1
1493	35	34	1	1	1	5	18.3	10.29	6.89	52.06	8	2700	12	225	1825.000	11.90	7	2.59259	6	85.7143	5	71.4286	4	57.1429	4	4	100		1	3	5	0	0	1	1	0	0	100	4	75	3	3	3	1	1		1
1494	31	33	1	1	1	4	18.2	6.8	22.29	51	17	2475	11	225	4471.000	6.50	11	4.44444	8	72.7273	8	72.7273	7	63.6364	7	7	100	3	5		7	0	0	1	2	1	0	100	7	71.4286	5	3	2	2	1		1
1495	29	34	1	1	2	5	19	4.07	3.87	29	12	2475	11	225	1541.000	8.70	7	2.82828	4	57.1429	4	57.1429	3	42.8571	3	3	100	2	2	1	4	0	0	1	1	0	1	100	3	33.3333	1	3	2	1	1	1
1496	29	32	1	1	2	3.5	16.4	7.02	5.73	43	11	2250	10	225	4978.000	11.10	20	8.88889	17	85	13	65	12	60	12	12	100	3	8		10	0	0	1	2	1	0	100	12	91.6667	11
1497	31	31	1	1	1	4	19.4	8.87	4.5	33	9	2250	10	225	2040.000	8.70	6	2.66667	5	83.3333	5	83.3333	2	33.3333	2	2	100				5	0	1	2	0	1	0	0	0	0	0	2	2
1498	33	42	1	1	1	9	22.6	7.46	15.81	48	17	2025	10	187.5	3759.000	11.60	10	4.93827	8	80	8	80	7	70	7	7	100	4	6		7	0	0	1	2	0	0	100	7	85.7143	6	3	2	1	1		1
1499	33	39	1	1	2	4	19.8	9.25	1.67	49	5	2025	9	225	276.000	9.30	3	1.48148	3	100	3	100	2	66.6667	2	2	100				3	0	0	1	0	0	0	0	0	0	0	2	2
1500	36	43	1	1	2	13	22	7.32	2.42	44	8	2475	11	225	1958.000	10.60	9	3.63636	6	66.6667	6	66.6667	5	55.5556	6	5	100	3	2		5	0	1	0	1	2	0	80	4	60	3	3	2	2	1		1
1501	26	26	1	1	2	1.2	22.2	10.19	4.34	38	7	2475	11	225	2808.000	9.20	15	6.06061	15	100	15	100	10	66.6667	13	10	100	3	10		15	0	1	2	0	0	0	100	10	100	10	3	2	2	1		1
1502	28	29	1	1	2	6	23.8	6.29	6.78	56	17	2250	10	225	3848.000	7.80	26	11.5556	23	88.4615	17	65.3846	9	34.6154	13	9	100	4	8	3	19	0	0	4	1	2	0	100	9	66.6667	6
1503	30	32	1	1	1	6	20	7.07	3.72	44	8	2550	12	225	13052.000	11.40	18	7.05882	18	100	17	94.4444	14	77.7778	15	14	100	11	6		17	0	2	1	0	0	0	71.4286	10	21.4286	3
1504	35	43	1	1	1	10	19.2	8.15	8.22	39	8	2700	12	225	820.000	9.90	3	1.11111	1	33.3333	1	33.3333	1	33.3333	1	1	100				0	0	0	0	0	0	1	0	0	0	0	2	1
1505	24	31	1	1	1	4	22.5	7.61	3.93	40	13	1500	10	150	856.000	7.60	9	6	7	77.7778	4	44.4444	4	44.4444	4	4	100	3	2		5	0	0	0	0	1	1	100	4	75	3	3	2	1	1		1
1506	29	31	1	1	2	1.5	19.1	7.97	6.67	49	8	2025	14	150	13913.000	10.10	23	11.358	21	91.3043	21	91.3043	15	65.2174	17	15	100	2	7	1	18	0	0	4	0	2	0	100	15	73.3333	11
1507	27	27	1	1	2	6	22	5.44	2.43	23	7	2250	10	225	1306.000	14.10	8	3.55556	6	75	5	62.5	4	50	5	4	100	3	3		3	0	0	0	0	1	1	100	4	50	2	3	2	2	1		1
1508	25	25	1	1	1	3	23.2	5.92	3.12	55	12	2250	10	225	4253.000	10.60	16	7.11111	13	81.25	12	75	9	56.25	11	9	100	7	7	1	13	0	2	1	1	1	1	100	9	66.6667	6
1509	31	33	1	1	2	4	23.5	4.94	2.7	42	10	2250	10	225	3159.000	9.10	9	4	9	100	8	88.8889	7	77.7778	7	7	100	5	2		8	0	0	1	0	0	0	71.4286	5	28.5714	2	3	2	2	1	1
1510	29	29	1	1	2	0.6	20.1	9	4.64	36	9	2475	11	225	3770.000	9.70	16	6.46465	16	100	15	93.75	12	75	13	12	100	2	5	2	11	0	2	1	0	0	0	100	12	91.6667	11	3	2	2	1		1
1511	25	24	1	1	2	1	22.3	5.59	3.17	42	15	1912.5	10	187.5	2456.000	6.70	17	8.88889	15	88.2353	15	88.2353	10	58.8235	15	10	100	3	8	5	13	0	0	0	1	1	0	100	10	60	6	3	2	1	1	1
1512	29	30	1	1	2	2	23	5.82	3.09	25	16	2475	11	225	5239.000	7.60	10	4.0404	10	100	10	100	8	80	8	8	100	1	3	2	10	0	0	2	0	0	0	100	8	100	8	3	2
1513	26	32	1	1	2	5	22	9.3	5.39	35	7	2287.5	11	225	3519.000	10.70	7	3.06011	7	100	7	100	4	57.1429	4	4	100		4		5	0	0	3	0	0	0	100	4	100	4	3	2	1	1		1
1514	27	27	1	1	2	3	19.7	7.62	7.04	36	10	2475	11	225	1966.000	9.70	17	6.86869	16	94.1176	15	88.2353	15	88.2353	15	15	100	5	6		13	0	0	0	0	0	1	100	15	73.3333	11	5	1	1	1	1
1515	26	27	1	1	2	4	18.4	7.08	2.92	38	8	2700	12	225	2755.000	7.50	8	2.96296	7	87.5	7	87.5	3	37.5	6	3	100	2	4	1	7	0	0	1	1	0	0	100	3	100	3	3	1
1516	28	32	1	1	2	0.5	19.5	5.81	1.82	73	12	2700	12	225	9407.000	9.50	9	3.33333	8	88.8889	7	77.7778	5	55.5556	5	5	100	4	2		5	0	0	2	1	0	0	80	4	40	2
1517	34	41	1	1	2	5	19.7	9.62	9.15	31	6	2475	11	225	3513.000	11.00	11	4.44444	10	90.9091	9	81.8182	7	63.6364	8	7	100	6	2	1	5	0	0	1	0	1	0	100	7	42.8571	3	3	2	1	1		1
1518	34	36	1	1	2	6	20.8	7.55	5.04	63	7	2250	10	225	655.000	8.70	3	1.33333	3	100	3	100	2	66.6667	3	2	100				3	0	0	0	0	0	0	0	0	0	0	2	2	1	1		1
1519	24	29	1	1	2	0.5	20.9	8.39	4.53	40	11	2925	13	225	8165.000	16.50	16	5.47009	16	100	15	93.75	5	31.25	10	5	100	6	4	1	14	0	3	5	0	0	0	100	5	80	4
1520	23	26	1	1	1	3	19.2	9.62	3.91	74	18	4125	23	150	3303.000	11.40	12	2.90909	11	91.6667	11	91.6667	8	66.6667	11	8	100		7	1	11	0	1	0	0	1	0	100	8	75	6	3	2	1	1		1
1521	33	33	1	1	2	3	25	6.94	7.45	55	10	2700	12	225	2222.000	11.80	12	4.44444	9	75	7	58.3333	7	58.3333	7	7	100	3	6		5	0	0	0	1	0	1	100	7	85.7143	6	3	2
1522	29	29	1	1	2	1	28.1	9.48	4.82	38	7	2700	12	225	3439.000	15.00	15	5.55556	12	80	12	80	7	46.6667	9	7	100	3	4	2	10	0	3	2	0	3	0	100	7	85.7143	6	5	1	1	1		1
1523	25	27	1	1	1	4	19.1	7.45	5.89	39	11	2700	12	225	7432.000	13.00	12	4.44444	12	100	9	75	8	66.6667	9	8	100	2	4	2	8	0	0	0	0	0	0	100	8	100	8
1524	41	43	1	1	2	2	20.8	6.83	2.89	23	12	3150	14	225	3357.000	8.10	8	2.53968	8	100	5	62.5	2	25	5	2	100				4	0	0	0	0	0	0	0	0	0	0	2	2
1525	27	26	1	1	2	5	21.5	6.98	2.96	29	14	1950	9	225	8478.000	7.80	13	6.66667	12	92.3077	12	92.3077	9	69.2308	10	9	100	3	8		12	0	2	1	0	1	0	100	9	77.7778	7
1526	23	26	1	1	2	1	19.1	6.61	1.85	42	10	2025	12	187.5	7448.000	12.10	25	12.3457	20	80	19	76	13	52	14	13	100	7	3	2	12	0	0	5	2	2	0	100	13	53.8462	7
1527	32	36	1	1	2	1.6	23.7	9.97	8	17	6	3150	14	225	2293.000	11.90	13	4.12698	13	100	13	100	11	84.6154	12	11	100	3	7	1	12	0	0	1	0	0	0	100	11	81.8182	9	3	2
1528	32	32	1	1	2	4	19.3	6.43	3.68	22	7	2700	12	225	4434.000	11.50	14	5.18519	14	100	8	57.1429	4	28.5714	5	4	100	4	1	1	9	0	0	3	0	0	0	100	4	50	2	3	2	1	1
1529	29	32	1	1	1	6	22.9	5.89	3.58	44	6	2925	13	225	4534.000	11.00	17	5.81197	16	94.1176	14	82.3529	10	58.8235	10	10	100	2	5	2	13	0	0	4	1	0	0	100	10	90	9	3	2	1	1		1
1530	28	30	1	1	1	4	18.4	15.67	4.96	37	5	2700	12	225	2409.000	12.90	5	1.85185	4	80	3	60	3	60	3	3	100	2	2		3	0	0	0	0	1	0	100	3	66.6667	2	3	2	1	1		1
1531	26	35	1	1	1	5	18.3	7.75	3.05	49	20	1425	12	112.5	6325.000	9.90	11	7.7193	10	90.9091	9	81.8182	6	54.5455	9	6	100	4	5	2	7	0	1	0	1	0	0	100	6	50	3	3	2	2	1		1
1532	30	32	1	1	2	3	22.8	1.76	3.42	101	9	2550	12	225	5097.000	9.50	31	12.1569	26	83.871	11	35.4839	7	22.5806	8	7	100	5	4		13	0	4	0	4	1	0	71.4286	5	57.1429	4
1533	25	26	1	1	1	3	22	5.28	5.13	28	17	2100	13	150	2190.000	13.10	9	4.28571	9	100	9	100	3	33.3333	3	3	100	2	1		7	0	0	6	0	0	0	66.6667	2	33.3333	1	3	2	1	1	1
1534	29	34	1	1	2	6	26	7.8	4.89	27	7	3150	14	225	2241.000	8.70	12	3.80952	11	91.6667	5	41.6667	3	25	3	3	100	2	2		6	0	1	1	1	0	0	100	3	66.6667	2	3	2
1535	33	37	1	1	2	8	23.1	8.54	3.2	56	9	2475	11	225	5326.000	7.10	13	5.25253	13	100	13	100	10	76.9231	10	10	100	4	9		10	0	0	3	0	0	0	100	10	100	10	3	2
1536	32	37	1	1	2	5	22	6.17	3.4	31	9	2925	13	225	8603.000	6.40	24	8.20513	24	100	19	79.1667	14	58.3333	12	12	85.7143	9	6		10	0	2	3	0	0	0	78.5714	11	50	7
1537	26	42	1	1	1	2	20.3	8.83	5.96	45	13	2737.5	13	187.5	3123.000	12.80	10	3.65297	10	100	7	70	4	40	6	4	100	1	4	1	7	0	1	0	0	0	0	100	4	75	3	3	2	1	1		1
1538	31	36	1	1	1	5	20.1	7.64	3.9	59	10	1875	10	187.5	4420.000	3.30	17	9.06667	16	94.1176	16	94.1176	12	70.5882	12	12	100	7	6		13	0	0	4	0	1	0	100	12	75	9	5	1
1539	35	35	1	1	1	10	24.7	9.95	9.19	44	12	3150	14	225	542.000	12.40	2	0.634921	2	100	2	100	2	100	2	2	100				2	0	0	0	0	0	0	0	0	0	0	2	2
1540	34	34	1	1	2	7	22.6	5.99	2.38	24	10	2700	12	225	8134.000	10.30	14	5.18519	13	92.8571	13	92.8571	11	78.5714	12	11	100	4	9	2	13	0	0	1	1	0	0	100	11	90.9091	10
1541	30	31	1	1	2	6	21.8	6.95	6.38	40	6	2700	12	225	4126.000	8.00	11	4.07407	7	63.6364	7	63.6364	6	54.5455	6	6	100	2	5		7	0	0	1	3	1	0	100	6	66.6667	4	3	2	1	1		1
1542	28	38	1	1	2	1	22.8	5.81	4.18	132.4	9	1875	10	187.5	4306.000	9.80	10	5.33333	10	100	10	100	8	80	8	8	100	4	2	2	9	0	1	1	0	0	0	100	8	25	2	3	2
1543	26	28	1	1	1	1.5	18.3	6.68	7.63	28	20	1350	9	150	4193.000	16.60	13	9.62963	9	69.2308	4	30.7692	4	30.7692	4	4	100	4			6	0	0	0	1	1	1	25	1	0	0	3	1
1544	28	30	1	1	2	0.7	22.6	5	3.15	29	13	1725	10	187.5	4289.000	9.80	7	4.05797	7	100	7	100	7	100	7	7	100	4	3		6	0	0	0	0	0	0	100	7	71.4286	5	3	2	2	1		1
1545	31	30	1	1	1	3	21.2	14.08	7.72	41	11	2025	9	225	3894.000	8.30	11	5.4321	11	100	11	100	8	72.7273	7	7	87.5	6	4		11	0	0	3	0	0	0	87.5	7	25	2	3	2
1546	28	30	1	1	2	1	19.8	7.19	2.9	35	11	1650	11	150	6300.000	11.00	13	7.87879	9	69.2308	6	46.1538	5	38.4615	5	5	100	3	1		5	0	1	0	1	3	0	60	3	40	2
1547	33	37	1	1	2	1	19.9	3.46	0.68	20.75	9	2925	13	225	2957.000	9.80	5	1.7094	3	60	3	60	2	40	2	2	100				3	0	0	1	0	1	1	0	0	0	0	2	2
1548	37	38	1	1	1	6	22.4	6.56	4.16	32	7	3600	16	225	4578.000	15.20	6	1.66667	6	100	6	100	3	50	4	3	100	1	3		5	0	0	2	0	0	0	100	3	66.6667	2	3	2	2	1		1
1549	30	33	1	1	2	0.5	18.3	7.43	2.8	32	7	2475	11	225	867.000	12.50	6	2.42424	5	83.3333	5	83.3333	3	50	3	3	100	3			5	0	1	1	1	0	0	66.6667	2	0	0	3	2
1550	38	34	1	1	2	9	22.8	7.56	3.65	50	8	4050	18	225	1853.000	12.90	8	1.97531	7	87.5	7	87.5	3	37.5	4	3	100	2	3		7	0	0	3	0	0	1	100	3	66.6667	2	3	3	1	1	1
1551	32	43	1	1	1	6	20	6.63	2.92	37	5	2475	11	225	2843.000	7.30	18	7.27273	15	83.3333	15	83.3333	12	66.6667	12	12	100	7	7	1	15	0	2	1	1	2	0	100	12	66.6667	8	3	2	2	1		1
1552	30	32	1	1	1	3	20.5	7.54	4.17	23	12	2475	11	225	1563.000	12.40	8	3.23232	7	87.5	6	75	2	25	3	2	100	2	1		5	0	1	2	1	0	0	50	1	50	1
1553	38	38	1	1	2	11	23.3	9.07	5.17	54	6	3825	17	225	1263.000	10.10	6	1.56863	6	100	5	83.3333	3	50	3	3	100	1	2		5	0	0	2	0	0	0	100	3	100	3	3	2
1554	33	36	1	1	2	6	22.2	9.77	3.45	45	7	2700	12	225	1080.000	13.00	5	1.85185	4	80	4	80	1	20	4	1	100				0	0	0	0	0	1	0	0	0	0	0	2	1
1555	28	37	1	1	2	0.5	24	8.87	4.46	67	8	2025	9	225	2187.000	7.80	9	4.44444	9	100	8	88.8889	5	55.5556	7	5	100	1	5	1	9	0	0	1	0	0	0	100	5	80	4	3	2
1556	34	33	1	1	2	5	19.8	7.04	6.94	77	6	4050	18	225	3984.000	10.40	7	1.7284	6	85.7143	6	85.7143	5	71.4286	5	5	100	1	5		6	0	0	1	0	1	0	100	5	100	5
1557	30	27	1	1	1	4	23.4	10.99	7.11	59	10	2287.5	11	187.5	1649.000	9.60	3	1.31148	1	33.3333	1	33.3333	1	33.3333	1	1	100				1	0	0	0	2	0	0	0	0	0	0	2	1	1	1		1
1558	24	27	1	1	1	4	19.7	8.53	8.24	18	11	1950	13	150	2780.000	9.90	9	4.61538	9	100	9	100	5	55.5556	7	5	100		4	3	8	0	1	2	0	0	0	100	5	100	5	3	2	1	1		1
1559	24	24	1	1	2	1	20.7	7.23	6.41	53	16	2100	14	150	2875.000	12.50	12	5.71429	11	91.6667	11	91.6667	10	83.3333	10	10	100	8	4		9	0	1	0	0	0	1	90	9	40	4	3	2	2	1		1
1560	26	30	1	1	2	7	23	5.58	5.85	37	13	2250	13	225	7398.000	9.20	40	17.7778	39	97.5	38	95	33	82.5	31	31	93.9394	12	22		10	0	0	5	0	0	1	93.9394	31	84.8485	28
1561	30	27	1	1	2	0.7	18.4	6.08	3.64	16	7	2475	11	225	6574.000	8.90	18	7.27273	17	94.4444	17	94.4444	15	83.3333	15	15	100	6	10	1	8	0	0	2	1	0	0	100	15	73.3333	11
1562	28	28	1	1	2	3.5	19.1	7.43	6.49	91	14	1575	11	150	8988.000	13.10	18	11.4286	13	72.2222	11	61.1111	8	44.4444	9	8	100	5	7		9	0	0	2	0	5	0	100	8	75	6
1563	30	30	1	1	1	5	23.3	5.58	3.45	36	8	2025	9	225	2546.000	15.30	7	3.45679	5	71.4286	4	57.1429	3	42.8571	3	3	100	1	2		4	0	0	1	1	0	0	100	3	66.6667	2	3	2	1	1		1
1564	34	34	1	1	2	2	22.8	10.14	2.95	59	9	2925	13	225	565.000	12.20	4	1.36752	3	75	3	75	2	50	3	2	100				3	0	1	0	1	0	0	0	0	0	0	2	2
1565	25	38	1	1	1	6	21.2	7.96	6.91	33	17	2025	9	225	4375.000	11.70	17	8.39506	12	70.5882	12	70.5882	11	64.7059	11	11	100	6	7		10	0	0	1	1	3	1	100	11	81.8182	9	3	2	1	1		1
1566	29	30	1	1	2	9	20.4	8.81	3.6	34	13	2475	11	225	2299.000	8.60	8	3.23232	5	62.5	5	62.5	4	50	4	4	100	2	3		5	0	0	1	0	0	1	100	4	100	4	3	2
1567	27	27	1	1	2	1	26.7	6.72	12.54	27	16	2250	10	225	927.000	13.20	6	2.66667	5	83.3333	5	83.3333	5	83.3333	5	5	100	2	2	1	5	0	0	0	0	1	0	80	4	40	2	3	2	2	1		1
1568	32	32	1	1	1	4	18.4	6.22	8.42	13	12	1500	10	150	4318.000	15.10	15	10	12	80	12	80	9	60	9	8	88.8889	7	1		10	0	1	2	1	1	1	77.7778	7	22.2222	2	3	2	2	1		1
1569	34	30	1	1	1	5	19.7	7.6	3.96	58.38	8	2700	12	225	4876.000	9.80	12	4.44444	12	100	12	100	10	83.3333	10	10	100	4	4	4	10	0	0	2	0	0	0	90	9	60	6	3	2
1570	28	27	1	1	2	3	24.4	5.42	2.65	35	18	1800	12	150	732.000	14.10	4	2.22222	4	100	4	100	2	50	2	2	100				3	0	0	2	0	0	0	0	0	0	0	2	2	1	1		1
1571	37	40	1	1	2	0.7	22	5.46	4.18	66	7	2700	12	225	3565.000	11.30	7	2.59259	6	85.7143	6	85.7143	4	57.1429	4	4	100	2	1		6	0	0	2	0	1	0	100	4	50	2	3	2
1572	36	34	1	1	1	10	23.7	7.93	3.62	18	13	2475	11	225	4772.000	10.40	14	5.65657	13	92.8571	13	92.8571	7	50	9	7	100	2	2		10	0	1	4	1	0	0	100	7	85.7143	6	3	2	1	1		1
1573	29	31	1	1	2	1	21	9.99	3.64	49	13	2662.5	16	225	9157.000	10.80	11	4.13146	10	90.9091	10	90.9091	6	54.5455	7	6	100	1	6		10	0	1	3	0	0	1	100	6	83.3333	5
1574	34	34	1	1	2	0.8	22.8	9.42	3.88	40	11	2925	13	225	5473.000	14.40	12	4.10256	12	100	12	100	10	83.3333	11	10	100	7	9		12	0	0	1	0	0	0	100	10	70	7	3	2
1575	31	35	1	1	2	3	20.5	10.21	6.42	88	12	2925	13	225	2992.000	8.20	12	4.10256	12	100	10	83.3333	7	58.3333	7	7	100	5	5		9	0	0	3	0	0	0	85.7143	6	71.4286	5	3	2	2	1		1
1576	33	39	1	1	2	2	24.2	3.74	2.61	38	10	1800	8	225	2976.000	9.30	6	3.33333	6	100	6	100	4	66.6667	5	4	100		4	1	5	0	0	1	0	0	0	100	4	100	4	3	2	1	1		1
1577	25	27	1	1	1	3	19.7	7.09	6.3	89	10	1500	10	150	5207.000	9.30	8	5.33333	7	87.5	7	87.5	5	62.5	6	5	100		5	1	7	0	0	1	1	0	0	100	5	80	4	3	2
1578	26	26	1	1	2	1	20.4	5.69	4.04	39	8	2550	12	225	9209.000	9.80	8	3.13725	8	100	6	75	3	37.5	3	3	100	1	2		6	0	0	3	0	0	0	100	3	66.6667	2
1579	28	31	1	1	2	3.3	23.8	5.95	8.01	69	10	2475	11	225	3501.000	7.80	9	3.63636	9	100	9	100	8	88.8889	8	8	100	3	5	1	7	0	0	1	0	0	0	100	8	62.5	5	3	2	2	1		1
1580	26	27	1	1	2	1.5	21.2	9.19	4.31	33	10	2475	11	225	3699.000	14.60	8	3.23232	7	87.5	7	87.5	5	62.5	6	5	100	1	3	2	7	0	0	1	1	0	0	100	5	80	4	3	2	2	1		1
1581	26	28	1	1	2	0.5	22.6	7.75	4.92	46	10	1650	11	150	5119.000	14.20	11	6.66667	11	100	10	90.9091	9	81.8182	10	9	100	8	4		11	0	1	0	0	0	0	77.7778	7	22.2222	2	3	2	1	1		1
1582	27	31	1	1	2	1	20.9	6.98	3.95	76	11	2625	12	225	4917.000	8.70	16	6.09524	15	93.75	15	93.75	11	68.75	11	11	100	1	8		13	0	1	3	1	0	0	100	11	90.9091	10	3	2	2	1		1
1583	31	34	1	1	1	8	24	6.32	10.88	35	10	1500	10	150	4560.000	11.70	11	7.33333	8	72.7273	8	72.7273	7	63.6364	6	6	85.7143	5	3		4	0	1	0	1	0	1	85.7143	6	57.1429	4	3	2	2	1		1
1584	34	31	1	1	2	0.5	22.6	8.69	5.67	76	10	2475	11	225	4758.000	10.10	6	2.42424	6	100	6	100	3	50	3	3	100	2			5	0	0	3	0	0	0	100	3	33.3333	1	3	2
1585	30	30	1	1	2	2	16.9	7.62	1.96	41	6	2700	12	225	2088.000	10.70	6	2.22222	4	66.6667	4	66.6667	4	66.6667	4	4	100	1	1	1	4	0	0	0	1	0	1	100	4	50	2	3	2	2	1		1
1586	28	35	1	1	2	4	20.4	9.1	2.47	83	8	1800	12	150	1503.000	12.00	5	2.77778	4	80	3	60	1	20	3	1	100				3	0	0	0	0	1	0	0	0	0	0	2	1
1587	39	42	1	1	2	2	20.8	5.28	3.58	58	7	2250	10	225	1797.000	7.60	4	1.77778	4	100	3	75	2	50	2	2	100				3	0	0	1	0	0	0	0	0	0	0	2	1
1588	34	39	1	1	2	0.5	19.7	10.47	6.47	54	6	2925	13	225	8594.000	7.20	5	1.7094	5	100	5	100	3	60	4	3	100	2	3		2	0	0	1	0	0	0	100	3	100	3	3	2	2	1		1
1589	36	34	1	1	2	2	22.8	9.92	3.91	50	14	2925	13	225	4019.000	12.20	11	3.76068	10	90.9091	7	63.6364	6	54.5455	7	6	100	2	5		6	0	0	0	1	0	0	100	6	83.3333	5	3	2
1590	35	36	1	1	1	13	21.4	9.5	4.6	38	4	2475	11	225	2049.000	6.30	4	1.61616	4	100	4	100	2	50	3	2	100				4	0	0	1	0	0	0	0	0	0	0	2	2
1591	36	30	1	1	2	1.5	17.7	7.69	6.02	90.43	10	2475	11	225	4767.000	7.20	7	2.82828	7	100	7	100	4	57.1429	5	4	100	1	3	1	6	0	0	2	0	0	0	100	4	75	3	3	2	1	1		1
1592	29	33	1	1	2	3	20.3	8.51	3.92	24	11	2475	11	225	1760.000	4.80	7	2.82828	7	100	7	100	6	85.7143	6	6	100	2	3	1	6	0	0	1	0	0	0	100	6	83.3333	5	3	2
1593	26	31	1	1	1	4	19.1	5.58	5.19	46	10	2025	9	225	3089.000	13.20	7	3.45679	5	71.4286	5	71.4286	5	71.4286	5	5	100	1	4	1	5	0	0	0	2	0	0	100	5	60	3	3	2	1	1		1
1594	34	41	1	1	2	1.5	20.8	5.82	6.94	31	20	2325	14	187.5	6130.000	12.90	15	6.45161	15	100	14	93.3333	13	86.6667	14	13	100	2	10	2	14	0	1	0	0	0	0	100	13	92.3077	12	5	1	1	1		1
1595	30	29	1	1	1	4	17.6	7.38	6.18	40	8	2475	11	225	1702.000	5.30	8	3.23232	6	75	6	75	5	62.5	5	5	100	2	2	1	6	0	0	1	1	1	0	100	5	40	2	5	1	1	1		1
1596	32	36	1	1	2	4	19.6	5.86	3.36	39.4	6	2700	12	225	4425.000	7.30	12	4.44444	11	91.6667	11	91.6667	7	58.3333	7	7	100	5	4		9	0	0	4	0	1	0	85.7143	6	71.4286	5	3	2	2	1		1
1597	35	35	1	1	2	5	23.7	6.27	3.8	37	9	2700	12	225	1826.000	15.40	6	2.22222	5	83.3333	5	83.3333	4	66.6667	5	4	100	3	4		5	0	0	0	0	1	0	100	4	100	4	3	2	2	1		1
1598	26	26	1	1	1	5	21.2	7.77	2.82	88	4	2025	9	225	935.000	10.60	5	2.46914	5	100	5	100	4	80	4	4	100		4		5	0	0	1	0	0	0	100	4	75	3	3	2
1599	28	32	1	1	2	8	18.8	8.76	8.03	57	10	1650	11	150	4064.000	13.30	16	9.69697	15	93.75	14	87.5	10	62.5	11	10	100	3	8		13	0	1	3	0	1	0	100	10	90	9	3	1	1	1		1
1600	30	28	1	1	1	6	24.3	5.48	5.22	42	12	2325	13	225	2070.000	12.30	6	2.58065	4	66.6667	4	66.6667	4	66.6667	4	4	100	1	2	1	4	0	0	0	2	0	0	75	3	25	1	3	2	2	1		1
1601	30	32	1	1	2	3	24.4	8.24	10.6	38.27	11	2662.5	13	225	6343.000	12.10	23	8.6385	22	95.6522	22	95.6522	17	73.913	17	17	100	8	10	1	9	0	1	4	0	1	0	100	17	82.3529	14	5	1	1	1		1
1602	28	28	1	1	2	1	19	7.25	5.64	24	20	1875	13	150	4620.000	11.30	11	5.86667	9	81.8182	8	72.7273	6	54.5455	6	6	100	1	4	1	7	0	0	2	2	0	0	100	6	83.3333	5	3	2
1603	29	32	1	1	1	3	21.9	8.23	2.73	29	13	2250	10	225	4948.000	12.10	9	4	7	77.7778	7	77.7778	7	77.7778	5	5	71.4286	2	3		6	0	0	0	1	1	0	71.4286	5	71.4286	5	3	2
1604	29	36	1	1	2	1	21.4	4.88	5.27	62	14	1875	10	187.5	6904.000	13.30	15	8	13	86.6667	12	80	12	80	11	11	91.6667	2	7	2	10	0	0	0	1	1	0	91.6667	11	83.3333	10	3	2
1605	29	34	1	1	2	4	16.7	7.59	9.2	124	9	2475	11	225	3154.000	6.60	10	4.0404	9	90	9	90	8	80	9	8	100	3	5		9	0	0	0	0	1	0	100	8	87.5	7
1606	27	26	1	1	2	1.5	22.4	7.19	5.14	92	11	2025	9	225	1261.000	11.60	9	4.44444	3	33.3333	3	33.3333	3	33.3333	3	3	100	2	1		3	0	0	0	2	4	0	100	3	33.3333	1	3	1	1	1		1
1607	31	31	1	1	1	6	20.3	4.7	2.77	46	10	2025	9	225	4392.000	15.90	7	3.45679	4	57.1429	4	57.1429	3	42.8571	3	3	100		2	1	3	0	0	1	1	2	0	100	3	100	3
1608	34	36	1	1	2	1.5	16.7	9.03	4.19	42	8	2437.5	12	225	7376.000	11.40	20	8.20513	13	65	13	65	11	55	11	11	100	5	8		12	0	0	2	1	3	1	90.9091	10	81.8182	9
1609	28	32	1	1	1	2	20.4	5.54	4.71	46	9	2700	12	225	2909.000	9.80	15	5.55556	15	100	14	93.3333	9	60	9	9	100	3	5		11	0	0	5	0	0	0	100	9	66.6667	6
1610	29	29	1	1	2	5	20.3	7.85	3.05	15.35	14	1950	12	150	1167.000	18.30	4	2.05128	2	50	2	50	2	50	2	2	100				2	0	0	0	1	1	0	0	0	0	0	2	2
1611	34	36	1	1	1	3	20.3	6.77	2.95	55	7	2700	12	225	5066.000	6.10	14	5.18519	14	100	10	71.4286	7	50	8	7	100	4	6		12	0	0	2	0	0	0	85.7143	6	71.4286	5	3	2
1612	29	32	1	1	1	6	18.3	7.38	6.19	43	10	2700	12	225	6303.000	7.60	12	4.44444	9	75	8	66.6667	7	58.3333	7	7	100	1	4	2	8	0	0	1	1	2	0	100	7	85.7143	6	3	2	2	1		1
1613	26	36	1	1	2	3	26.2	5.39	2.66	16	17	1950	13	150	4956.000	16.00	16	8.20513	15	93.75	14	87.5	12	75	13	12	100		5	2	11	0	0	1	0	1	0	100	12	83.3333	10	5	1	1	1		1
1614	34	36	1	1	2	2	21.5	5.98	3.85	60	6	2550	12	225	4549.000	11.70	10	3.92157	9	90	9	90	8	80	8	8	100	4	6		7	0	0	1	0	1	1	87.5	7	75	6	3	2	2	1		1
1615	26	28	1	1	1	4	22.8	4.82	3.47	65	11	1800	12	150	7770.000	8.50	12	6.66667	10	83.3333	10	83.3333	6	50	6	6	100	4	2		8	0	2	2	1	1	0	100	6	66.6667	4
1616	31	39	1	1	2	8	23.2	10.69	2.54	33	9	1800	8	225	1233.000	13.30	5	2.77778	4	80	3	60	2	40	2	2	100				3	0	1	0	1	0	0	0	0	0	0	2	2	2	1		1
1617	30	36	1	1	2	2	20.9	8.6	5.58	51	14	2662.5	13	225	3618.000	8.80	13	4.88263	10	76.9231	10	76.9231	4	30.7692	9	4	100		3	5	8	0	0	1	3	0	0	100	4	100	4	3	2
1618	33	31	1	1	2	4	18.4	7.17	4.64	46	15	2362.5	12	225	3512.000	11.90	10	4.2328	10	100	10	100	9	90	9	9	100	5	6		9	0	0	1	0	0	0	88.8889	8	66.6667	6	3	2
1619	35	34	1	1	2	0.6	24.2	5.92	3.26	23	10	2250	10	225	1156.000	13.80	5	2.22222	4	80	3	60	1	20	1	0	0				2	0	0	1	0	0	1	0	0	0	0	2	1	1	1		1
1620	29	31	1	1	2	4	19.5	7.06	3.25	40	12	2475	11	225	3257.000	12.30	8	3.23232	8	100	8	100	3	37.5	6	3	100	2	3	1	8	0	0	2	0	0	0	100	3	33.3333	1	3	2	1	1		1
1621	31	31	1	1	1	5	20	6.21	3.08	70	15	2062.5	11	187.5	5432.000	10.80	6	2.90909	3	50	3	50	2	33.3333	2	2	100				2	0	0	1	1	0	1	0	0	0	0	2	2	1	1		1
1622	29	29	1	1	1	1.5	27.7	7.45	2.21	29	6	2475	11	225	2627.000	8.30	9	3.63636	9	100	8	88.8889	7	77.7778	7	7	100	3	5	1	9	0	0	1	0	0	0	100	7	100	7	3	2
1623	28	32	1	1	2	4	24.7	6.67	2.38	25	9	2475	12	225	4910.000	6.40	14	5.65657	14	100	14	100	12	85.7143	11	11	91.6667	6	6		12	0	1	1	0	0	0	91.6667	11	66.6667	8	3	2	1	1		1
1624	26	25	1	1	1	7	20.5	5.65	7.13	58	5	2475	11	225	4282.000	14.00	12	4.84848	12	100	12	100	9	75	10	9	100	5	7	2	9	0	0	2	0	0	0	100	9	88.8889	8	3	2	1	1		1
1625	38	39	1	1	2	12	24	5.55	3.24	61	11	2700	12	225	3727.000	11.60	13	4.81481	13	100	13	100	10	76.9231	12	10	100	6	8		13	0	2	1	0	0	0	100	10	60	6	3	2	2	1		1
1626	31	31	1	1	1	4	22.4	7.27	5.99	26	7	2700	12	225	1432.000	11.30	5	1.85185	5	100	5	100	4	80	4	4	100	4	1		5	0	0	1	0	0	0	75	3	25	1	3	2	1	1		1
1627	30	37	1	1	2	6	22.5	5.22	1.98	52.93	10	2025	9	225	3709.000	9.40	18	8.88889	16	88.8889	15	83.3333	14	77.7778	12	12	85.7143	2	9	1	12	0	0	1	0	2	0	85.7143	12	71.4286	10	3	2
1628	31	38	1	1	1	8	23.1	6.85	4.15	19	9	2475	11	225	3192.000	12.90	15	6.06061	14	93.3333	14	93.3333	11	73.3333	12	11	100	3	11		13	0	1	2	1	0	0	100	11	100	11	3	2	1	1		1
1629	32	31	1	1	1	5	20.5	8.62	3.13	72	8	2025	12	150	1597.000	14.30	7	3.45679	6	85.7143	6	85.7143	3	42.8571	6	3	100	1	1	2	6	0	2	0	0	1	0	100	3	66.6667	2	3	2
1630	28	29	1	1	1	3	19.5	6.15	3.88	64	13	1350	9	150	3576.000	10.00	14	10.3704	13	92.8571	13	92.8571	10	71.4286	12	9	90	4	8	1	13	0	0	0	1	0	0	90	9	60	6	5	1	1	1		1
1631	29	30	1	1	2	1.1	18.6	7.05	3.51	16	16	2437.5	13	187.5	2774.000	9.30	16	6.5641	12	75	7	43.75	5	31.25	6	5	100	4	2		6	0	1	1	0	2	1	100	5	80	4	3	2	1	1	1
1632	26	34	1	1	2	5	19.2	5.37	6.78	101.5	11	1650	11	150	6091.000	7.40	25	15.1515	21	84	20	80	18	72	16	16	88.8889	7	13		17	0	0	2	0	2	1	88.8889	16	66.6667	12
1633	27	33	1	1	1	3	19.5	6.67	5.29	59	20	1500	10	150	195.000	10.90	7	4.66667	7	100	7	100	6	85.7143	5	5	83.3333	3	4		7	0	0	1	0	0	0	83.3333	5	66.6667	4	3	2	2	1		1
1634	29	28	1	1	1	3	22.9	7.12	3.28	29.68	10	2250	10	225	2449.000	11.20	10	4.44444	9	90	9	90	6	60	8	6	100	5	2	2	9	0	0	1	0	0	0	100	6	66.6667	4	3	2	1	1		1
1635	27	35	1	1	2	3	22.5	5.09	4.19	54	13	1950	10	187.5	2390.000	13.00	16	8.20513	13	81.25	12	75	9	56.25	10	9	100	5	8		6	0	1	2	1	1	0	100	9	77.7778	7	3	2	2	1		1
1636	28	25	1	1	1	3	18.7	4.38	3.67	45.94	18	1575	12	150	5236.000	9.80	26	16.5079	25	96.1538	24	92.3077	21	80.7692	22	21	100	6	15		9	0	0	2	0	1	0	90.4762	19	85.7143	18
1637	28	29	1	1	1	6	22.9	6.32	3.97	52	11	2025	11	187.5	7673.000	8.20	22	10.8642	21	95.4545	20	90.9091	16	72.7273	17	16	100	4	6	6	10	0	1	2	0	0	1	93.75	15	50	8
1638	36	34	1	1	2	2.3	22	5.2	3.11	15	7	2325	13	187.5	1451.000	8.00	8	3.44086	7	87.5	7	87.5	6	75	6	6	100	4	3		3	0	0	1	0	1	0	83.3333	5	50	3
1639	28	32	1	1	2	6	23.2	8.48	8.17	23	9	2250	13	187.5	5638.000	8.50	16	7.11111	16	100	16	100	14	87.5	14	14	100	12	4		4	0	0	2	0	0	0	92.8571	13	42.8571	6	3	2	2	1		1
1640	34	36	1	1	2	4	20.8	7.73	4.85	85	10	2250	11	187.5	3878.000	11.70	13	5.77778	13	100	12	92.3077	7	53.8462	7	7	100		6	1	5	0	0	5	0	0	0	100	7	85.7143	6	3	2	2	1		1
1641	35	37	1	1	2	4	23.8	5.15	2.56	60	10	2250	10	225	1994.000	11.10	8	3.55556	7	87.5	7	87.5	3	37.5	5	3	100	1	4		3	0	1	2	0	1	0	66.6667	2	66.6667	2	3	2	1	1	1
1642	24	25	1	1	2	3	19.3	6.79	4.72	42	5	2700	12	225	6060.000	9.60	8	2.96296	8	100	8	100	7	87.5	8	7	100	3	6	1	3	0	0	0	0	0	0	100	7	100	7
1643	28	32	1	1	1	4	22.2	8.42	4.14	25	10	2250	12	187.5	8790.000	10.80	17	7.55556	16	94.1176	13	76.4706	6	35.2941	10	6	100	5	8		4	0	0	3	0	1	0	100	6	83.3333	5
1644	26	26	1	1	2	3	18.7	7.81	4.53	43	12	1650	11	150	4536.000	11.70	12	7.27273	11	91.6667	10	83.3333	9	75	9	9	100	3	8		3	0	0	1	1	0	0	100	9	66.6667	6	3	2	1	1		1
1645	28	27	1	1	2	4	23.3	4.88	2.89	29	12	1837.5	9	187.5	881.000	9.50	8	4.35374	7	87.5	7	87.5	7	87.5	7	7	100	1	4	1	3	0	0	0	1	0	0	100	7	57.1429	4	3	2	1	1		1
1646	27	29	1	1	1	5	23.2	6.71	4.58	27	5	2700	12	225	1688.000	12.20	4	1.48148	4	100	4	100	1	25	1	1	100				4	0	0	3	0	0	0	0	0	0	0	2	1
1647	27	27	1	1	2	3	21.4	8.62	3.74	53	5	2475	11	225	1487.000	11.50	7	2.82828	7	100	7	100	4	57.1429	6	4	100	2	4		3	0	1	1	0	0	0	100	4	100	4	5	1
1648	27	36	1	1	2	0.7	19.1	4.46	2.23	41	12	1800	11	150	2743.000	9.20	12	6.66667	11	91.6667	10	83.3333	8	66.6667	10	8	100	2	6	1	4	0	1	0	0	1	0	100	8	75	6	3	2	2	1		1
1649	26	27	1	1	2	5	17.6	9.02	4.98	37	7	1725	11	150	3057.000	9.20	5	2.89855	5	100	5	100	4	80	4	4	100	1	2	1	4	0	0	1	0	0	0	100	4	100	4	5	1
1650	32	34	1	1	2	2	20.5	7.7	7.87	46	12	1800	10	150	1866.000	11.50	9	5	9	100	8	88.8889	7	77.7778	8	7	100	5	4		3	0	1	0	0	0	0	100	7	57.1429	4	3	2	1	1		1
1651	25	22	1	1	2	5	20.8	5.05	4.22	35	11	1650	11	150	3362.000	8.10	8	4.84848	8	100	7	87.5	4	50	6	4	100	3	2	1	4	0	2	1	0	0	0	100	4	75	3	3	2	1	1		1
1652	33	36	1	1	2	6	18.9	7.91	4.37	28	8	1650	11	150	6342.000	9.60	16	9.69697	15	93.75	15	93.75	10	62.5	11	10	100	4	4		4	0	1	3	0	1	0	100	10	80	8	5	1	1	1		1
1653	29	36	1	1	1	4	22.4	4.94	4.05	44	8	2250	11	187.5	2515.000	8.30	19	8.44444	12	63.1579	12	63.1579	9	47.3684	11	9	100	2	7	1	4	0	0	1	3	3	1	100	9	77.7778	7	3	2	2	1		1
1654	26	27	1	1	2	2	21.2	4.48	3.91	48	13	2025	9	225	2291.000	12.50	12	5.92593	12	100	8	66.6667	7	58.3333	8	7	100	5	6		3	0	1	0	0	0	0	100	7	100	7	3	2	1	1		1
1655	32	36	1	1	2	2	25.1	5.32	3.23	12	18	2550	12	187.5	2073.000	9.10	15	5.88235	15	100	15	100	8	53.3333	9	8	100	4	6		4	0	0	6	0	0	0	100	8	62.5	5	3	2	2	1		1
1656	26	29	1	1	1	3	22.3	7.85	2.72	31	12	1687.5	10	150	2862.000	9.80	10	5.92593	9	90	7	70	3	30	7	3	100	5	3		5	0	2	0	0	1	0	66.6667	2	33.3333	1	3	2	2	1		1
1657	32	31	1	1	2	5	17.7	7.66	5.06	123.4	15	1500	10	150	2814.000	11.20	14	9.33333	8	57.1429	7	50	4	28.5714	5	4	100	2	3	1	2	0	1	2	3	3	0	75	3	75	3	3	2	1	1		1
1658	25	28	1	1	1	6	20.9	7.98	4.19	48	7	2062.5	10	187.5	2331.000	13.10	7	3.39394	5	71.4286	5	71.4286	5	71.4286	5	5	100	5	2		2	0	0	0	1	0	1	100	5	20	1
1659	28	29	1	1	2	3	20.8	5.57	3.01	45	8	1687.5	9	187.5	5135.000	12.40	11	6.51852	11	100	8	72.7273	7	63.6364	6	5	71.4286	2	3	2	3	0	1	0	0	0	0	71.4286	5	42.8571	3
1660	26	29	1	1	2	2	22.2	4.22	5.29	29	8	2325	12	150	2040.000	9.40	16	6.88172	15	93.75	15	93.75	13	81.25	15	13	100	9	8	2	5	0	0	0	0	0	1	100	13	53.8462	7	3	2	1	1
1661	32	27	1	1	2	3	21	6.18	3.88	52	8	2700	12	225	4150.000	10.20	12	4.44444	12	100	12	100	6	50	10	6	100	2	6	2	5	0	0	2	0	0	0	100	6	100	6	3	2
1662	30	35	1	1	1	4	19.4	9.2	6.18	15	14	2962.5	14	187.5	2485.000	12.60	7	2.36287	5	71.4286	5	71.4286	4	57.1429	4	4	100	2	3		3	0	0	1	0	0	1	100	4	75	3	3	2	1	1		1
1663	30	33	1	1	2	1	23.8	7.16	4.76	68	8	2250	12	187.5	2929.000	7.50	13	5.77778	12	92.3077	9	69.2308	6	46.1538	7	6	100	4	4		5	0	1	2	0	0	1	100	6	33.3333	2	3	1	1	1	1
1664	32	37	1	1	1	10	22.9	6.89	2.46	70	10	2025	11	150	4238.000	7.60	16	7.90123	14	87.5	11	68.75	10	62.5	11	10	100	10	6		4	0	1	0	0	0	1	100	10	60	6	3	2
1665	33	32	1	1	2	6	25.3	8.36	5.04	27	13	2475	11	225	1642.000	11.60	6	2.42424	5	83.3333	5	83.3333	4	66.6667	4	4	100	3	3		5	0	0	1	0	0	1	100	4	50	2	3	2	2	1		1
1666	29	32	1	1	2	5	19	7.33	5.68	29	6	2025	9	225	773.000	9.30	6	2.96296	6	100	6	100	4	66.6667	5	3	75	4	2		5	0	2	0	0	0	0	75	3	50	2	3	2	1	1		1
1667	32	32	1	1	2	3	20.5	6.63	4.57	55	9	2700	12	225	4418.000	10.80	16	5.92593	16	100	15	93.75	8	50	12	8	100	7	4		4	0	2	3	0	0	0	100	8	62.5	5	3	2
1668	31	33	1	1	2	2	19.8	5.41	4.64	29	7	2250	10	225	4756.000	12.30	14	6.22222	14	100	13	92.8571	12	85.7143	13	12	100	2	6	3	4	0	0	0	0	0	0	100	12	83.3333	10	3	2
1669	28	29	1	1	2	0.7	20	8.18	6.17	23	20	1350	9	150	3014.000	10.40	16	11.8519	11	68.75	10	62.5	8	50	9	8	100	6	8		2	0	1	1	2	3	0	100	8	87.5	7	3	2	2	1		1
1670	37	39	1	1	2	2	17.5	6.7	3.94	25	9	2250	10	225	1120.000	11.50	5	2.22222	5	100	4	80	1	20	2	1	100				4	0	0	2	0	0	0	0	0	0	0	2	1
1671	36	36	1	1	2	8	24.2	7.13	4.22	35	8	2475	11	225	5739.000	13.60	18	7.27273	17	94.4444	8	44.4444	7	38.8889	8	7	100	3	4	3	4	0	1	0	1	0	0	100	7	71.4286	5	3	2	1	1		1
1672	34	37	1	1	2	3	21.6	7.38	4.61	62	6	2700	12	225	4680.000	8.70	12	4.44444	12	100	9	75	8	66.6667	9	8	100	6	5		4	0	1	0	0	0	0	100	8	87.5	7	3	2
1673	29	31	1	1	2	3	17.5	7.58	22.2	43	13	2475	11	225	2822.000	7.50	9	3.63636	8	88.8889	8	88.8889	8	88.8889	8	8	100	4	6		4	0	0	0	0	0	1	100	8	87.5	7	3	2	2	1		1
1674	28	35	1	1	1	7	19.2	6.69	9.96	37	12	1800	12	150	7629.000	8.80	24	13.3333	24	100	23	95.8333	18	75	19	16	88.8889	7	12	1	4	0	1	2	0	0	0	77.7778	14	61.1111	11
1675	34	38	1	1	2	9	21	6.44	4.3	36	16	2400	13	187.5	5185.000	11.60	19	7.91667	19	100	18	94.7368	14	73.6842	15	14	100	2	13	1	14	0	0	3	0	0	0	100	14	92.8571	13
1676	27	27	1	1	1	13	21.3	6.18	5.29	16	17	1687.5	9	187.5	4643.000	13.00	17	10.0741	17	100	17	100	10	58.8235	13	8	80	11	2	1	4	0	0	2	0	0	0	70	7	20	2	3	2	1	1		1
1677	26	28	1	1	1	2	19.3	9.58	4.71	58	17	1875	11	187.5	5564.000	13.50	24	12.8	24	100	13	54.1667	11	45.8333	13	11	100	7	11		3	0	0	0	0	0	0	100	11	90.9091	10	3	2	2	1		1
1678	29	34	1	1	2	3	20.4	8.43	6.4	99.45	10	1950	10	187.5	3882.000	10.30	11	5.64103	10	90.9091	8	72.7273	2	18.1818	7	2	100				5	0	2	0	0	0	1	0	0	0	0	2	2	1	1		1
1679	29	37	1	1	1	4	23.7	7.65	3.39	64	9	2250	10	225	3553.000	8.60	15	6.66667	14	93.3333	12	80	8	53.3333	9	8	100	1	8		4	0	0	3	0	1	0	87.5	7	87.5	7	3	2	2	1		1
1680	27	33	1	1	2	3	24.6	9.64	5.11	54	5	2475	12	225	10979.000	10.80	23	9.29293	22	95.6522	21	91.3043	15	65.2174	20	15	100	12	9		3	0	3	1	0	0	1	86.6667	13	46.6667	7
1681	30	34	1	1	2	1	20.4	8.88	5.06	52	9	2475	11	225	3125.000	10.00	12	4.84848	12	100	11	91.6667	7	58.3333	9	7	100	4	5		4	0	0	2	0	0	0	100	7	42.8571	3	3	2
1682	26	28	1	1	2	6	21.7	5.81	1.76	50	7	2475	11	225	3505.000	8.70	9	3.63636	7	77.7778	6	66.6667	6	66.6667	6	6	100	3	4		3	0	0	0	2	0	0	100	6	83.3333	5	3	2
1683	25	28	1	1	2	2	19.9	7.55	3.78	32	14	2475	11	225	4968.000	13.50	17	6.86869	12	70.5882	10	58.8235	5	29.4118	6	5	100	1	5		7	0	0	4	4	0	1	100	5	80	4	3	2	2	1		1
1684	24	24	1	1	2	3	19.6	8.48	6.05	44	10	2250	10	225	2656.000	7.70	13	5.77778	13	100	13	100	5	38.4615	10	5	100	7	4	2	5	0	3	3	0	0	0	100	5	40	2	3	1
1685	28	32	1	1	2	3	22.8	4.06	4.98	29	14	1687.5	9	187.5	3748.000	13.30	11	6.51852	11	100	9	81.8182	7	63.6364	8	7	100	1	7		5	0	0	1	0	0	0	100	7	100	7
1686	27	27	1	1	2	1	18.9	9.62	3.41	3	5	2700	12	225	3703.000	10.40	17	6.2963	15	88.2353	14	82.3529	7	41.1765	7	7	100	4	4	1	3	0	0	7	1	0	1	100	7	85.7143	6	3	2	2	1		1
1687	30	30	1	1	1	3	20.3	6.27	5.26	29	11	2062.5	11	187.5	1975.000	13.30	9	4.36364	9	100	9	100	8	88.8889	9	8	100	3	7	1	4	0	0	0	0	0	0	100	8	100	8	3	2	1	1		1
1688	25	27	1	1	1	2	17.6	6.73	5.21	38	7	2700	12	225	4654.000	8.40	17	6.2963	17	100	17	100	14	82.3529	14	14	100	6	8	1	5	0	0	3	0	0	0	92.8571	13	71.4286	10	3	2	1	1		1
1689	32	34	1	1	1	11	23.1	6.53	5.66	86	8	2925	13	225	1405.000	12.20	9	3.07692	9	100	9	100	6	66.6667	8	6	100	4	5		3	0	0	1	0	0	0	83.3333	5	50	3	3	2	2	1		1
1690	28	29	1	1	1	8	24.7	5.48	9.38	53	10	2100	13	150	4185.000	8.50	25	11.9048	24	96	22	88	19	76	19	19	100	9	11	2	3	0	0	3	1	0	0	100	19	73.6842	14	3	2
1691	21	23	1	1	1	5	21.4	4.64	2.38	39	15	1125	10	112.5	4677.000	13.70	16	14.2222	14	87.5	10	62.5	8	50	9	8	100	6	3		4	0	1	1	1	1	0	87.5	7	37.5	3	5	1
1692	27	30	1	1	1	6	21	6.67	6.37	59	15	2625	13	225	10367.000	16.20	21	8	21	100	21	100	14	66.6667	16	14	100	14	3		4	0	0	5	0	0	0	100	14	21.4286	3
1693	31	35	1	1	2	4	20.7	8.05	4.84	36	7	2250	10	225	4753.000	9.60	13	5.77778	11	84.6154	6	46.1538	3	23.0769	6	3	100	5	1		3	0	0	0	0	2	0	66.6667	2	66.6667	2	3	2	1	1		1
1694	34	33	1	1	2	6	20.3	8.23	3.99	29	16	2925	13	225	7640.000	16.80	12	4.10256	12	100	12	100	9	75	11	9	100	6	6	2	4	0	0	1	0	0	0	100	9	55.5556	5	5	1
1695	30	30	1	1	2	5	20.8	6.18	2.66	31	7	2925	13	225	7840.000	12.80	21	7.17949	14	66.6667	14	66.6667	8	38.0952	7	6	75	2	6		3	0	1	5	4	2	1	75	6	75	6
1696	27	28	1	1	1	4	23.4	6.62	6.94	51	13	2700	12	225	3928.000	8.80	10	3.7037	10	100	10	100	5	50	6	4	80		6		3	0	0	3	0	0	0	80	4	80	4	3	2	1	1		1
1697	25	30	1	1	1	4	21.2	8.82	3.73	26	8	2925	13	225	4427.000	11.30	14	4.78632	13	92.8571	13	92.8571	8	57.1429	9	8	100	8	4		5	0	1	4	0	0	1	100	8	62.5	5	3	2	2	1		1
1698	30	35	1	1	1	1	19.3	6.78	3.72	23	7	3000	14	225	9089.000	15.30	16	5.33333	14	87.5	12	75	8	50	8	8	100	8			4	0	0	4	1	0	1	100	8	0	0
1699	25	32	1	1	1	5	23.2	5.04	2.86	35	21	1425	10	150	6407.000	12.00	19	13.3333	18	94.7368	12	63.1579	6	31.5789	5	5	83.3333	5	3		4	0	1	5	1	0	0	83.3333	5	66.6667	4	3	2	2	1		1
1700	36	38	1	1	1	7	23.7	4.89	2.8	58	12	2700	12	225	4986.000	10.20	14	5.18519	14	100	13	92.8571	9	64.2857	9	9	100	6	7		5	0	0	4	0	0	0	88.8889	8	88.8889	8	3	2	1	1	1
1701	28	30	1	1	2	8	17.8	4.41	2.53	23	11	1200	8	150	1961.000	12.30	6	5	5	83.3333	5	83.3333	5	83.3333	5	5	100	2	5		4	0	0	0	0	1	0	100	5	100	5	5	1	1	1		1
1702	33	35	1	1	1	10	22	6.08	5.69	24	6	2700	12	225	4977.000	8.10	17	6.2963	17	100	16	94.1176	9	52.9412	15	9	100	2	9	3	5	0	0	1	0	0	0	100	9	88.8889	8	5	1	1	1		1
1703	25	28	1	1	2	2	21	5.48	4.02	35	7	2250	10	225	2098.000	8.40	5	2.22222	3	60	3	60	1	20	1	1	100				3	0	0	2	0	2	0	0	0	0	0	2	1
1704	31	36	1	1	2	4	19.5	9.61	4.32	11	11	2062.5	10	225	4922.000	9.50	11	5.33333	11	100	8	72.7273	5	45.4545	8	5	100	5	6		3	0	1	0	0	0	0	100	5	60	3	3	2	1	1		1
1705	27	34	1	1	1	3	21.7	6.35	2.31	43	14	1350	9	150	1615.000	10.30	10	7.40741	9	90	9	90	7	70	8	7	100	4	3	1	3	0	0	1	1	0	0	100	7	85.7143	6	3	2	1	1
1706	23	24	1	1	1	6	23	5.68	7.61	59	9	2100	11	225	7141.000	8.80	24	11.4286	24	100	20	83.3333	11	45.8333	14	10	90.9091	3	10	2	4	0	0	5	0	0	0	90.9091	10	81.8182	9
1707	35	42	1	1	2	10	24.2	6.48	3.28	34	17	1687.5	9	187.5	3334.000	15.40	14	8.2963	11	78.5714	10	71.4286	8	57.1429	8	7	87.5	3	3		4	0	1	1	2	1	0	87.5	7	62.5	5	3	2	1	1		1
1708	28	29	1	1	1	6	20.4	8.48	6.32	10	8	1800	11	187.5	4592.000	13.20	19	10.5556	19	100	19	100	9	47.3684	10	9	100	6	4	1	5	0	1	8	0	0	0	77.7778	7	33.3333	3	3	2	1	1		1
1709	27	31	1	1	2	2	19.5	3.51	2.76	23	14	1500	10	150	3530.000	11.00	20	13.3333	19	95	17	85	12	60	12	11	91.6667	11	4	1	12	0	1	4	1	0	0	91.6667	11	41.6667	5	3	2
1710	31	36	1	1	1	6	23.5	5.07	3.35	24	13	1425	10	150	4829.000	12.90	15	10.5263	15	100	12	80	8	53.3333	8	7	87.5	4	7		3	0	0	3	0	0	0	87.5	7	75	6	5	1	1	1
1711	29	38	1	1	2	5	17	5.94	3.95	33	19	1425	10	150	4626.000	9.50	21	14.7368	19	90.4762	18	85.7143	12	57.1429	17	12	100	6	12	2	3	0	4	1	1	0	1	100	12	66.6667	8	3	2
1712	29	32	1	1	2	2	24	7.5	5.8	58	8	2250	11	187.5	1416.000	12.70	5	2.22222	4	80	4	80	1	20	3	1	100				3	0	1	1	1	0	0	0	0	0	0	2	1
1713	31	30	1	1	1	5	20.5	7.32	3.88	56	15	1800	11	187.5	5930.000	10.60	16	8.88889	16	100	15	93.75	11	68.75	12	11	100	3	9	2	5	0	1	2	0	0	0	100	11	90.9091	10	3	2	1	1		1
1714	37	38	1	1	2	12	20.8	8.05	4.23	68	11	2250	10	225	2302.000	8.80	10	4.44444	10	100	10	100	8	80	9	8	100	4	9		4	0	1	1	0	0	0	100	8	100	8	3	2	2	1		1
1715	29	30	1	1	1	6	19.3	5.97	3.91	26	16	1612.5	11	150	2461.000	9.30	21	13.0233	19	90.4762	15	71.4286	12	57.1429	15	12	100	9	8		3	0	1	0	1	0	1	100	12	83.3333	10	3	2	2	1		1
1716	32	31	1	1	2	4	18.6	7.13	3.68	30	15	1800	12	150	3847.000	7.40	17	9.44444	17	100	17	100	9	52.9412	12	9	100	5	9	1	3	0	1	5	0	0	0	88.8889	8	88.8889	8	5	1
1717	28	29	1	1	2	7	18.8	5.59	3.86	45	5	1800	12	150	5587.000	8.20	12	6.66667	12	100	12	100	7	58.3333	8	7	100	4	6		5	0	0	4	0	0	0	71.4286	5	71.4286	5	3	2	2	1		1
1718	34	35	1	1	2	1	22.1	8.09	3.49	44	6	2250	12	150	3066.000	11.30	11	4.88889	9	81.8182	8	72.7273	4	36.3636	6	4	100	6	3		2	0	1	2	1	1	0	100	4	75	3	3	2	1	1		1
1719	32	39	1	1	2	5	24.9	5.63	3	23	17	2250	12	187.5	4095.000	10.80	10	4.44444	9	90	9	90	4	40	6	4	100	1	5		5	0	0	3	0	0	1	100	4	100	4	3	2
1720	26	26	1	1	2	3	18.5	6.18	5.84	44	11	2550	12	225	6467.000	14.30	13	5.09804	12	92.3077	12	92.3077	6	46.1538	9	6	100	4	5		3	0	0	3	0	0	1	100	6	50	3	3	2	1	1		1
1721	29	29	1	1	2	4	18.3	6.18	4.79	46.57	11	2475	11	225	5826.000	5.70	20	8.08081	15	75	11	55	9	45	7	7	77.7778	6	2		3	0	0	2	1	1	1	77.7778	7	44.4444	4	3	2
1722	23	25	1	1	1	1	19.5	7.79	3.24	55	14	1837.5	11	150	4944.000	12.90	22	11.9728	21	95.4545	19	86.3636	15	68.1818	15	15	100	10	8		5	0	1	3	1	0	0	100	15	80	12	3	2	2	1		1
1723	35	37	1	1	2	6	22.3	5.18	3.03	67	8	2700	12	225	1738.000	8.50	7	2.59259	7	100	7	100	4	57.1429	6	4	100	2	5		3	0	0	1	0	0	0	75	3	75	3	3	2	1	1
1724	25	31	1	1	2	2.3	18.7	6.52	4.04	30	7	3150	13	225	2739.000	15.10	13	4.12698	13	100	11	84.6154	7	53.8462	10	6	85.7143	5	6		4	0	1	0	0	0	0	85.7143	6	57.1429	4	3	2
1725	31	32	1	1	2	1	22	10.71	2.51	20	7	2700	12	225	2224.000	9.50	5	1.85185	5	100	5	100	3	60	4	3	100		4		5	0	0	1	0	0	0	100	3	100	3	3	2
1726	24	30	1	1	2	1	21	5.91	4.27	49	20	1875	13	150	4697.000	9.30	22	11.7333	22	100	19	86.3636	15	68.1818	18	15	100	12	9		4	0	0	1	0	0	0	80	12	66.6667	10	3	2	1	1		1
1727	23	35	1	1	2	2	24	8.17	4.33	25	5	1800	12	150	3527.000	13.00	17	9.44444	17	100	16	94.1176	13	76.4706	13	12	92.3077	6	10		4	0	0	2	0	0	0	92.3077	12	84.6154	11	3	1
1728	26	25	1	1	2	2	21.6	7.6	3.01	30	12	2700	12	225	4009.000	15.00	25	9.25926	25	100	20	80	16	64	16	16	100	6	12	2	3	0	0	4	0	0	0	100	16	81.25	13	5	1	1	1		1
1729	25	31	1	1	1	5	19.9	6.96	5.26	12	8	2250	10	225	2982.000	12.50	5	2.22222	5	100	5	100	4	80	5	4	100	1	2	2	5	0	0	0	0	0	0	100	4	50	2	3	2	1	1		1
1730	28	31	1	1	1	2	23.7	5.27	3.11	67	9	3150	14	225	4227.000	10.40	17	5.39683	17	100	17	100	14	82.3529	15	14	100	4	12		5	0	1	2	0	0	0	100	14	85.7143	12	5	1
1731	25	33	1	1	1	6	18.4	6.94	4.03	18	7	1500	11	112.5	7516.000	8.20	31	20.6667	26	83.871	21	67.7419	16	51.6129	20	16	100	12	10		4	0	4	0	3	2	0	87.5	14	62.5	10
1732	38	40	1	1	2	3	18.7	5.26	4.28	46	11	2250	10	225	5078.000	7.20	12	5.33333	12	100	11	91.6667	8	66.6667	8	8	100	1	4	2	5	0	0	3	0	0	0	100	8	75	6	5	1	1	1	1
1733	28	32	1	1	2	6	18.3	7.3	4.05	49	9	2250	10	225	3906.000	12.30	13	5.77778	13	100	13	100	12	92.3077	12	12	100	6	7		3	0	0	1	0	0	0	100	12	66.6667	8	3	2
1734	30	30	1	1	1	3.6	17	8.11	5.52	34	7	2100	11	225	6120.000	9.00	22	10.4762	22	100	22	100	7	31.8182	17	7	100	5	8	3	5	0	0	5	0	0	0	85.7143	6	71.4286	5	3	2	2	1		1
1735	32	31	1	1	2	11	20.4	6.06	3.93	59	10	2700	12	225	3798.000	9.00	16	5.92593	15	93.75	11	68.75	8	50	9	7	87.5	8	4		4	0	2	1	0	0	1	62.5	5	25	2	3	2	1	1		1
1736	36	39	1	1	2	4	21.7	7.5	4	53	5	2475	11	225	4118.000	14.20	11	4.44444	9	81.8182	9	81.8182	5	45.4545	8	5	100	6	2		3	0	2	0	1	0	1	100	5	80	4
1737	38	44	1	1	2	6	20.9	5.13	2.65	21	8	2475	11	225	3526.000	7.20	14	5.65657	13	92.8571	13	92.8571	11	78.5714	11	11	100	4	9	1	3	0	0	2	1	0	0	90.9091	10	81.8182	9	3	2
1738	24	25	1	1	2	2	21.4	6.94	5.41	85.39	10	2700	12	225	3990.000	13.50	14	5.18519	14	100	14	100	9	64.2857	11	9	100	2	11		5	0	3	2	0	0	0	100	9	100	9
1739	28	27	1	1	2	3	20.3	8.22	4.28	32	9	2925	13	225	1750.000	11.90	7	2.39316	7	100	7	100	6	85.7143	6	6	100	3	6		3	0	0	1	0	0	0	100	6	100	6	3	2	2	1		1
1740	34	34	1	1	2	3	23.4	8.34	2.64	47	4	3900	13	300	1089.000	10.80	4	1.02564	4	100	4	100	2	50	3	2	100				4	0	2	0	0	0	0	0	0	0	0	2	1	1	1		1
1741	26	27	1	1	2	0.8	17.8	6.49	3.1	48	10	2100	11	225	4824.000	6.40	22	10.4762	22	100	21	95.4545	16	72.7273	18	16	100	5	13	2	4	0	0	3	0	0	0	100	16	87.5	14
1742	34	35	1	1	2	1	18.9	7.52	6.11	54	8	2700	12	225	4261.000	10.60	18	6.66667	17	94.4444	14	77.7778	12	66.6667	13	12	100	10	5		2	0	2	0	1	0	0	91.6667	11	41.6667	5	5	1	1	1		1
1743	31	37	1	1	2	1	22.8	7.18	3.78	67	11	2475	11	225	4611.000	11.10	20	8.08081	20	100	20	100	11	55	17	11	100	7	9	4	5	0	0	3	0	0	0	100	11	81.8182	9	3	2	1	1		1
1744	34	34	1	1	2	3	21.6	7.03	2.85	56	8	2475	11	225	1016.000	9.80	5	2.0202	5	100	5	100	5	100	5	5	100	2	1	2	5	0	0	0	0	0	0	80	4	60	3	3	2
1745	33	36	1	1	2	4	17.1	6.17	4.99	70	15	1875	10	150	5409.000	9.60	12	6.4	11	91.6667	11	91.6667	6	50	7	6	100		5		4	0	1	4	1	0	0	100	6	100	6	3	2
1746	31	46	1	1	2	5	21.5	6.24	3.35	76.62	10	2400	12	225	6439.000	6.00	18	7.5	17	94.4444	15	83.3333	7	38.8889	7	7	100	3	5		4	0	0	8	0	1	0	100	7	71.4286	5
1747	35	35	1	1	1	10	20.4	9.2	3	65	7	3150	14	225	2443.000	8.60	9	2.85714	7	77.7778	7	77.7778	7	77.7778	7	7	100	3	6		7	0	0	0	0	2	0	100	7	71.4286	5	3	2
1748	31	35	1	1	2	3	21.4	6.74	2.28	79	17	1500	10	150	3302.000	12.30	11	7.33333	9	81.8182	8	72.7273	6	54.5455	7	6	100	1	5	1	5	0	0	1	0	0	1	100	6	83.3333	5	3	2	1	1		1
1749	26	30	1	1	1	1	20.8	7.81	4.37	44	12	2700	12	225	1421.000	13.50	10	3.7037	9	90	8	80	6	60	7	6	100	3	5		4	0	1	1	0	1	0	83.3333	5	66.6667	4	3	2
1750	32	30	1	1	1	5	18.4	5.4	4.78	45	9	2025	9	225	3340.000	7.90	12	5.92593	9	75	6	50	3	25	6	3	100	6	1		2	0	2	0	0	1	1	33.3333	1	33.3333	1	3	1	1	1		1
1751	24	24	1	1	2	1	16.6	4.01	5.35	73	14	1237.5	9	150	9026.000	9.20	10	8.08081	10	100	10	100	9	90	9	9	100	4	6		5	0	0	1	0	0	0	100	9	77.7778	7
1752	28	34	1	1	2	0.5	21.4	6.51	6.54	40	7	2475	11	225	2609.000	14.10	8	3.23232	7	87.5	7	87.5	3	37.5	6	3	100	3	3	1	3	0	2	1	1	0	0	100	3	66.6667	2	3	2	1	1		1
1753	25	26	1	1	2	2	22	7.68	3.09	23	9	2700	12	225	2092.000	9.20	8	2.96296	8	100	8	100	6	75	6	6	100	3	5		3	0	0	2	0	0	0	100	6	100	6	3	2	2	1		1
1754	33	34	1	1	2	11	21.8	5.85	2.91	35	10	1875	10	187.5	3605.000	9.70	15	8	11	73.3333	11	73.3333	10	66.6667	10	10	100	5	9		3	0	0	1	0	2	1	90	9	90	9	3	2	1	1	1
1755	28	29	1	1	2	2	17.5	7.89	6.77	35.6	12	1950	13	150	1963.000	11.40	14	7.17949	14	100	11	78.5714	6	42.8571	8	6	100	1	5	2	5	0	0	3	0	0	0	100	6	100	6	3	2	2	1		1
1756	27	27	1	1	1	3	18.4	8.2	3.61	34	9	2062.5	11	187.5	9063.000	12.00	13	6.30303	8	61.5385	7	53.8462	5	38.4615	5	5	100	1	3		2	0	0	2	1	4	0	100	5	100	5
1757	26	24	1	1	1	2	19.5	5.96	4.91	42	7	3150	14	225	13588.000	8.60	12	3.80952	12	100	11	91.6667	10	83.3333	10	10	100	4	5	1	4	0	0	1	0	0	0	90	9	70	7
1758	30	31	1	1	1	8	19.9	7.12	2.97	41	13	2062.5	11	187.5	6060.000	18.80	18	8.72727	18	100	18	100	15	83.3333	16	15	100	11	10	1	3	0	1	2	0	0	0	93.3333	14	73.3333	11	5	1
1759	26	28	1	1	2	1.5	19.2	6.42	4.63	70	8	2700	12	225	6871.000	14.10	9	3.33333	8	88.8889	8	88.8889	3	33.3333	6	3	100	1	2	2	5	0	0	2	0	0	1	100	3	100	3	5	1	1	1		1
1760	30	34	1	1	2	7	17.6	8.92	3.68	34	6	2700	12	225	3790.000	11.80	11	4.07407	11	100	11	100	6	54.5455	10	6	100	2	7	1	2	0	0	1	0	0	0	100	6	66.6667	4	3	2
1761	28	32	1	1	2	1	21.3	7.65	2.89	45	9	2475	11	225	3544.000	9.30	9	3.63636	9	100	9	100	7	77.7778	7	6	85.7143	2	2	1	5	0	0	1	0	0	0	71.4286	5	71.4286	5	3	2
1762	31	35	1	1	2	3	19.3	5.6	3.4	2	16	1650	11	150	6242.000	8.90	20	12.1212	20	100	19	95	14	70	15	14	100	4	10	2	5	0	0	4	0	0	0	100	14	85.7143	12
1763	33	36	1	1	2	7	19.9	6.55	8.24	24	11	2475	11	225	6028.000	11.10	6	2.42424	3	50	3	50	2	33.3333	2	2	100				3	0	0	1	0	2	1	0	0	0	0	2	2	1	1		1
1764	25	28	1	1	2	2	24.1	10.1	4.61	19	10	2925	13	225	1322.000	10.20	5	1.7094	5	100	4	80	4	80	4	4	100	1	3	1	5	0	0	0	0	0	0	100	4	100	4	3	2
1765	33	30	1	1	2	6	20.8	7.11	3.61	28	14	1350	9	150	3717.000	11.80	7	5.18519	7	100	5	71.4286	4	57.1429	5	4	100	1	4	1	2	0	1	0	0	0	0	100	4	75	3	3	2	2	1		1
1766	32	32	1	1	2	6	20.5	7.67	4.04	63	9	2925	13	225	2623.000	13.00	3	1.02564	2	66.6667	2	66.6667	2	66.6667	2	2	100				2	0	0	0	1	0	0	0	0	0	0	2	2
1767	23	28	1	1	2	4	23.4	6.99	2.97	81	8	2925	13	225	1812.000	9.80	10	3.4188	8	80	8	80	5	50	6	5	100	1	5		3	0	1	2	0	2	0	100	5	80	4	3	2	1	1	1
1768	29	30	1	1	1	2	17.4	10.16	6.24	48	10	2400	12	225	9185.000	10.90	12	5	11	91.6667	11	91.6667	8	66.6667	9	8	100	6	3		5	0	1	2	0	0	1	100	8	62.5	5
1769	33	35	1	1	2	1	21.1	2.46	1.55	38.1	10	2925	13	225	6501.000	11.50	24	8.20513	21	87.5	20	83.3333	13	54.1667	15	13	100	6	11	2	5	0	0	5	2	0	1	100	13	84.6154	11
1770	28	38	1	1	2	4	19.9	8.67	2.45	21	8	2475	11	225	1664.000	15.10	8	3.23232	8	100	8	100	6	75	7	6	100	3	5		4	0	0	1	0	0	0	100	6	100	6	3	2	2	1		1
1771	29	36	1	1	1	4	18.8	5.17	5.63	9	15	2100	12	225	14221.000	9.20	23	10.9524	22	95.6522	18	78.2609	16	69.5652	16	16	100	4	11	3	4	0	0	2	0	0	1	100	16	75	12
1772	26	26	1	1	2	3	19.5	5.98	5.86	44	5	2250	10	225	5995.000	11.30	13	5.77778	12	92.3077	11	84.6154	11	84.6154	11	11	100	4	8	2	5	0	0	0	1	0	0	100	11	81.8182	9
1773	28	31	1	1	2	7	22.4	6.97	4.43	23	4	2100	10	225	5702.000	7.60	18	8.57143	18	100	16	88.8889	8	44.4444	17	8	100	5	10	5	5	0	1	0	0	0	0	100	8	75	6
1774	27	27	1	1	1	6	19.7	4.46	4.65	36	20	1500	10	150	3729.000	14.30	25	16.6667	22	88	17	68	10	40	14	10	100	6	3		2	0	1	3	0	3	0	100	10	60	6
1775	23	26	1	1	2	1.2	18	7.28	5.96	83	18	1275	10	112.5	2141.000	14.20	12	9.41176	10	83.3333	9	75	5	41.6667	8	5	100	4	6		0	0	1	1	0	2	0	100	5	80	4	3	2	1	1		1
1776	30	33	1	1	2	7	22.4	6.1	4.92	37	6	2250	10	225	2693.000	11.00	19	8.44444	14	73.6842	12	63.1579	10	52.6316	12	10	100	4	6	3	7	0	1	0	3	2	0	100	10	80	8	3	2	2	1		1
1777	30	25	1	1	2	3	22.1	6.3	5.14	34	16	1200	8	150	2947.000	15.30	15	12.5	14	93.3333	14	93.3333	11	73.3333	11	11	100	7	5		3	0	1	2	1	0	0	90.9091	10	45.4545	5	3	2
1778	31	35	1	1	1	5	22.8	5.92	4.24	32	18	1875	10	150	4019.000	13.10	18	9.6	16	88.8889	15	83.3333	11	61.1111	12	11	100	8	4	2	5	0	1	2	2	0	0	90.9091	10	81.8182	9	3	2	1	1		1
1779	34	33	1	1	2	7	21.5	5.59	4.72	24	4	2700	12	225	4212.000	17.30	13	4.81481	13	100	12	92.3077	10	76.9231	11	10	100	3	10		4	0	1	0	0	0	0	100	10	100	10	3	2	1	1		1
1780	30	29	1	1	1	3	19.1	8.7	3.3	30	9	2025	9	225	3490.000	9.80	9	4.44444	8	88.8889	6	66.6667	4	44.4444	6	4	100	2	5		5	0	0	0	1	0	0	100	4	100	4	5	1	1	1		1
1781	27	28	1	1	1	4	22.2	6.57	4.14	23	12	2587.5	15	187.5	6933.000	11.50	21	8.11594	15	71.4286	13	61.9048	11	52.381	12	11	100	7	10		2	0	1	1	2	3	1	100	11	72.7273	8	5	1
1782	25	27	1	1	2	6	18.4	9.14	8.75	26	14	2100	14	150	1647.000	12.90	7	3.33333	5	71.4286	5	71.4286	2	28.5714	2	2	100				4	0	0	3	0	0	1	0	0	0	0	2	2	1	1
1783	26	26	1	1	1	3	18.2	5.31	2.75	50	12	1800	12	150	6019.000	9.80	14	7.77778	14	100	14	100	13	92.8571	13	13	100	7	9		5	0	0	1	0	0	0	92.3077	12	53.8462	7
1784	26	29	1	1	2	1	24.8	6.9	5.4	24	20	1875	11	187.5	5977.000	7.60	26	13.8667	26	100	25	96.1538	16	61.5385	20	16	100	5	10	2	5	0	2	5	0	0	0	93.75	15	75	12
1785	34	37	1	1	2	2	24.8	5.14	2.59	32	19	1875	10	187.5	2083.000	8.80	8	4.26667	8	100	8	100	7	87.5	7	7	100	1	1		4	0	0	1	0	0	0	100	7	71.4286	5	3	2
1786	37	37	1	1	1	14	23.3	8.78	4.06	16	9	2250	10	225	4654.000	7.00	17	7.55556	17	100	17	100	8	47.0588	16	8	100	6	12		5	0	0	1	0	0	0	75	6	75	6
1787	30	30	1	1	2	0.8	26.7	6.61	3.97	33	18	2362.5	11	225	7026.000	10.70	29	12.2751	23	79.3103	18	62.069	13	44.8276	14	12	92.3077	4	9	1	2	0	2	2	3	3	0	92.3077	12	84.6154	11
1788	24	29	1	1	2	5	19.8	2.89	3.53	69	10	1650	11	150	7654.000	10.40	21	12.7273	19	90.4762	19	90.4762	14	66.6667	14	14	100	9	6		5	0	0	5	2	0	0	85.7143	12	42.8571	6
1789	31	31	1	1	2	3	22.9	8.44	4.1	72	10	2100	12	150	3769.000	13.70	12	5.71429	11	91.6667	10	83.3333	7	58.3333	8	7	100	1	3	3	5	0	0	2	1	0	0	100	7	71.4286	5	5	1	1	1		1
1790	27	30	1	1	2	3	21.4	7.61	2.24	38	15	1800	12	150	3483.000	10.10	8	4.44444	8	100	8	100	3	37.5	8	3	100		1	6	3	0	0	0	0	0	0	100	3	100	3	3	2	1	1		1
1791	35	32	1	1	1	6	21.9	6.43	3.44	37	11	2700	12	225	4764.000	7.80	11	4.07407	10	90.9091	10	90.9091	7	63.6364	8	7	100	3	6		6	0	1	2	1	0	0	100	7	85.7143	6	3	2	1	1		1
1792	34	35	1	1	1	8	23.9	6.89	2.96	39	7	2925	13	225	4465.000	11.70	13	4.44444	11	84.6154	10	76.9231	8	61.5385	10	8	100	3	7	2	5	0	0	0	1	0	1	100	8	87.5	7	3	2	1	1	1
1793	29	33	1	1	1	3	23.8	4.86	2.37	44	16	2250	12	187.5	2728.000	11.80	13	5.77778	13	100	12	92.3077	9	69.2308	10	9	100	2	7	1	5	0	1	2	0	0	0	100	9	100	9	3	2	2	1		1
1794	30	30	1	1	2	4	21.5	7.25	2.71	33	7	2700	12	225	4252.000	8.40	13	4.81481	11	84.6154	11	84.6154	7	53.8462	10	7	100	5	5		3	0	2	1	1	1	0	85.7143	6	57.1429	4
1795	31	38	1	1	2	2	25.7	6.82	3.71	51	10	2700	12	225	4353.000	6.30	17	6.2963	17	100	17	100	1	5.88235	16	1	100	2	4	7	5	0	0	1	0	0	0	0	0	0	0	2	1
1796	28	30	1	1	1	4	25.7	8.34	11.31	72	12	6000	24	225	3011.000	11.70	8	1.33333	7	87.5	3	37.5	3	37.5	3	3	100	1	3		2	0	0	0	0	1	0	100	3	100	3	3	2	1	1		1
1797	38	39	1	1	2	6	24.9	5.99	3.15	43	10	2700	12	225	2710.000	15.60	12	4.44444	12	100	12	100	6	50	8	6	100	3	4	2	4	0	1	4	0	0	0	100	6	50	3	3	2	1	1		1
1798	23	28	1	1	2	4	23.7	7.9	2.12	31	12	2475	12	187.5	716.000	8.40	4	1.61616	3	75	3	75	2	50	3	2	100				3	0	0	0	1	0	0	0	0	0	0	2	2	2	1		1
1799	29	29	1	1	2	3	17.6	6.35	4.91	19	12	2475	11	225	5387.000	8.60	13	5.25253	11	84.6154	11	84.6154	7	53.8462	8	7	100	4	7		4	0	1	3	0	1	1	100	7	57.1429	4
1800	30	33	1	1	2	6	20.8	6.32	4.16	45	6	2250	10	225	1873.000	10.30	6	2.66667	6	100	5	83.3333	4	66.6667	5	4	100	2	1	2	4	0	1	0	0	0	0	100	4	50	2	3	2	1	1		1
1801	26	30	1	1	2	3	23.3	6.56	1.51	28	6	2887.5	14	187.5	1540.000	8.50	7	2.42424	5	71.4286	5	71.4286	3	42.8571	3	3	100		2		2	0	0	2	1	1	0	100	3	100	3	3	2	1	1		1
1802	30	33	1	1	2	3	20.3	5.93	4.28	44	4	2250	12	225	6042.000	10.90	24	10.6667	24	100	23	95.8333	14	58.3333	21	14	100	3	16	4	5	0	3	2	0	0	0	92.8571	13	71.4286	10
1803	31	37	1	1	2	1	23.3	7.15	2.85	63	8	2475	11	225	2101.000	10.40	4	1.61616	4	100	4	100	2	50	3	2	100				4	0	0	1	0	0	0	0	0	0	0	2	2
1804	27	31	1	1	1	7	24	4.85	4.7	56.52	9	2925	13	225	2287.000	12.10	14	4.78632	11	78.5714	11	78.5714	10	71.4286	10	10	100	9	2		5	0	0	1	2	0	1	100	10	30	3	3	2	2	1		1
1805	27	28	1	1	2	6	18.7	4.17	4.46	30	4	2925	13	225	3785.000	12.40	12	4.10256	11	91.6667	10	83.3333	8	66.6667	7	7	87.5	5	2		5	0	0	2	1	0	0	75	6	62.5	5
1806	27	29	1	1	2	1	20.9	5.7	3.29	36	11	3000	16	187.5	8446.000	9.70	17	5.66667	17	100	17	100	14	82.3529	14	14	100	8	10		5	0	0	3	0	0	0	100	14	78.5714	11
1807	31	43	1	1	1	2	17.9	8.17	3.85	16	15	2887.5	14	187.5	5770.000	14.40	21	7.27273	20	95.2381	19	90.4762	9	42.8571	11	9	100	5	6		4	0	2	8	0	0	1	88.8889	8	55.5556	5	3	2	2	1		1
1808	22	29	1	1	1	2	22	6.27	3.46	39	8	2475	11	225	4313.000	9.50	16	6.46465	16	100	13	81.25	10	62.5	11	10	100	2	4	2	5	0	1	1	0	0	0	100	10	80	8	3	2
1809	29	32	1	1	2	0.5	21.8	6.44	3.15	36	9	2250	10	225	2554.000	8.30	14	6.22222	12	85.7143	12	85.7143	11	78.5714	11	11	100	5	10		5	0	0	1	1	1	0	100	11	90.9091	10	3	2
1810	30	29	1	1	1	3	19.1	9.92	5.4	19	9	2700	12	225	1074.000	12.10	10	3.7037	10	100	9	90	7	70	7	7	100	1	4		3	0	0	2	0	0	0	100	7	85.7143	6	3	2	2	1		1
1811	34	37	1	1	2	3	21.5	8.15	15.74	60	10	2700	12	225	3359.000	10.40	10	3.7037	10	100	8	80	4	40	7	4	100	6	4		3	0	0	1	0	0	0	100	4	100	4	5	1
1812	30	32	1	1	2	1.5	22	6.12	2.21	45	8	2700	12	225	6246.000	8.20	19	7.03704	18	94.7368	16	84.2105	12	63.1579	15	12	100	6	8	1	4	0	1	1	1	0	0	100	12	91.6667	11	5	1
1813	33	35	1	1	2	5	20	6.76	6.73	49	12	2212.5	11	225	9790.000	11.80	38	17.1751	24	63.1579	14	36.8421	9	23.6842	14	9	100	8	5	1	12	0	1	0	8	4	1	100	9	77.7778	7
1814	28	28	1	1	1	5	20.3	10.46	21.29	56	9	2250	11	225	3769.000	12.20	14	6.22222	14	100	10	71.4286	6	42.8571	9	6	100	4	6	1	3	0	0	1	0	0	0	100	6	66.6667	4
1815	34	37	1	1	2	5	27.6	6.14	3.37	28	10	2475	11	225	1828.000	10.30	10	4.0404	10	100	10	100	8	80	8	8	100	3	5		5	0	0	2	0	0	0	100	8	62.5	5	3	2	2	1		1
1816	34	31	1	1	1	3	21.2	6.8	4.44	50	8	2250	10	225	3957.000	12.20	9	4	8	88.8889	8	88.8889	3	33.3333	6	3	100		4	2	5	0	0	2	1	0	0	100	3	100	3	3	2	1	1		1
1817	29	31	1	1	2	3	21	4.78	5.04	33	12	2175	11	150	2262.000	9.40	11	5.05747	9	81.8182	8	72.7273	8	72.7273	8	8	100	5	3		4	0	0	0	1	1	0	100	8	50	4	3	2	1	1		1
1818	28	32	1	1	2	2	20.1	6	4.5	15.4	10	2475	11	225	4318.000	10.50	21	8.48485	19	90.4762	18	85.7143	12	57.1429	13	12	100	5	8	1	4	0	1	5	1	0	1	100	12	25	3	3	2	1	1		1
1819	25	24	1	1	1	5	19.3	7.33	3.52	55	6	2250	10	225	3641.000	9.40	12	5.33333	11	91.6667	10	83.3333	9	75	9	9	100	2	6	2	4	0	0	1	1	0	0	88.8889	8	77.7778	7	3	2	2	1		1
1820	24	26	1	1	1	3	18.4	6.27	5.84	16	10	2475	11	225	7196.000	12.30	20	8.08081	18	90	18	90	9	45	18	9	100	8	14		4	0	3	0	1	1	0	88.8889	8	77.7778	7
1821	32	33	1	1	2	2.5	21.7	3.03	1.47	60	13	1500	8	187.5	2660.000	13.50	8	5.33333	8	100	6	75	5	62.5	6	5	100	2	3		3	0	0	0	0	0	0	80	4	80	4	3	2
1822	26	31	1	1	2	2.7	24.2	9.98	5.76	10	6	2475	11	225	3471.000	14.60	10	4.0404	8	80	8	80	2	20	6	1	50				2	0	5	0	0	2	0	0	0	0	0	2	1
1823	29	31	1	1	1	5	20.7	4.61	3.48	31	16	1500	10	150	3235.000	10.90	12	8	12	100	8	66.6667	5	41.6667	7	5	100	1	6		3	0	0	1	0	0	0	100	5	100	5	3	2
1824	28	30	1	1	1	6	22.5	6.4	2.27	18	5	2475	11	225	2949.000	12.70	12	4.84848	12	100	11	91.6667	4	33.3333	9	4	100	6	5		5	0	2	2	0	0	0	75	3	50	2	3	2
1825	27	26	1	1	2	3	18.7	6.68	6.54	93	8	2700	12	225	6020.000	9.90	19	7.03704	19	100	19	100	13	68.4211	15	13	100	9	9		5	0	1	4	0	0	0	92.3077	12	69.2308	9
1826	26	27	1	1	1	2	18	7.84	3.82	62	10	2925	13	225	4778.000	8.80	11	3.76068	8	72.7273	5	45.4545	2	18.1818	4	2	100				5	0	2	0	0	0	1	0	0	0	0	2	2
1827	29	27	1	1	2	2.2	19.4	7.61	11.26	46	5	2475	11	225	1097.000	9.00	6	2.42424	6	100	6	100	3	50	5	3	100		5		6	0	1	1	0	0	0	100	3	100	3	3	2
1828	30	31	1	1	1	8	16.8	7.46	4.57	57	10	2700	12	225	2834.000	7.40	15	5.55556	13	86.6667	9	60	5	33.3333	4	3	60	1	4		3	0	1	2	0	2	0	60	3	60	3
1829	23	33	1	1	2	1	25.3	3.45	3.5	33.08	18	2025	12	187.5	8104.000	9.10	27	13.3333	24	88.8889	21	77.7778	20	74.0741	21	20	100	13	11		3	0	0	0	2	0	1	95	19	60	12
1830	33	32	1	1	1	5	21	5.56	9.13	111	17	2062.5	13	150	4337.000	9.30	11	5.33333	11	100	11	100	6	54.5455	11	6	100	7	6		4	0	0	0	0	0	0	100	6	50	3	3	2	1	1		1
1831	26	29	1	1	2	4	24.4	5.75	3.74	37	10	2700	12	225	7818.000	14.20	17	6.2963	16	94.1176	15	88.2353	11	64.7059	14	11	100	5	11		4	0	1	1	0	1	0	100	11	81.8182	9
1832	30	37	1	1	2	1	22	9.5	3.42	54	11	2062.5	13	150	4095.000	12.20	21	10.1818	20	95.2381	20	95.2381	18	85.7143	20	18	100	18	4		5	0	2	0	0	1	0	94.4444	17	22.2222	4	3	2	2	1		1
1833	26	25	1	1	1	3	21.8	3.51	2.48	44	12	1800	8	225	3515.000	9.90	26	14.4444	23	88.4615	20	76.9231	13	50	14	13	100	1	9	3	3	0	0	6	1	1	0	100	13	92.3077	12
1834	24	27	1	1	2	4	23.4	5.79	3.46	51.6	11	2062.5	11	187.5	4413.000	14.00	16	7.75758	14	87.5	14	87.5	11	68.75	13	11	100	6	9	1	4	0	0	1	1	0	1	100	11	81.8182	9
1835	24	25	1	1	1	3	21.2	5.1	7.17	57	14	1875	10	187.5	9188.000	14.50	26	13.8667	21	80.7692	19	73.0769	14	53.8462	17	14	100	7	9		4	0	1	2	3	1	1	100	14	78.5714	11
1836	27	34	1	1	2	6	18.3	7.51	5.08	25	16	2062.5	11	187.5	4089.000	12.00	17	8.24242	16	94.1176	15	88.2353	14	82.3529	15	14	100	2	13	1	3	0	1	0	1	0	0	100	14	92.8571	13	3	2	2	1		1
1837	30	30	1	1	2	8	21.2	9.04	5.67	32	11	2250	12	187.5	6921.000	12.80	19	8.44444	19	100	15	78.9474	11	57.8947	13	11	100	3	13		11	0	0	2	0	0	0	100	11	100	11	5	1	1	1		1
1838	33	33	1	1	2	2	21.2	7.43	3.13	85	4	2475	11	225	1514.000	11.30	6	2.42424	5	83.3333	5	83.3333	5	83.3333	5	5	100	4	5		5	0	0	0	1	0	0	100	5	100	5	3	2	2	1		1
1839	30	30	1	1	1	4	19.2	6	8.43	41	9	1350	9	150	4155.000	8.40	18	13.3333	17	94.4444	15	83.3333	12	66.6667	14	12	100	4	9	1	5	0	2	1	1	0	0	91.6667	11	91.6667	11	3	2	2	1		1
1840	37	36	1	1	2	1	20	6.72	4.81	75.31	11	2475	11	225	4585.000	10.60	15	6.06061	13	86.6667	13	86.6667	8	53.3333	11	8	100	2	9	2	4	0	1	2	2	0	0	100	8	100	8	3	2	2	1		1
1841	34	31	1	1	2	3	20.8	9.17	3.25	72.1	14	2700	12	225	3518.000	11.40	12	4.44444	11	91.6667	11	91.6667	7	58.3333	7	7	100	5	4		4	0	0	4	1	0	0	85.7143	6	71.4286	5	3	2	2	1		1
1842	33	35	1	1	2	4	20.7	8.87	3.94	49	8	2700	12	225	1630.000	11.20	6	2.22222	5	83.3333	4	66.6667	3	50	4	3	100	1	4		4	0	1	0	1	0	0	100	3	100	3	3	1
1843	31	36	1	1	2	6	22	6.44	4.59	64	13	2475	11	225	1454.000	12.60	16	6.46465	16	100	15	93.75	11	68.75	13	11	100	5	10		4	0	1	2	0	0	0	100	11	90.9091	10	3	2	2	1		1
1844	29	29	1	1	2	1	20.3	7.06	3.87	42	14	2475	12	225	10958.000	11.10	38	15.3535	38	100	38	100	25	65.7895	26	25	100	16	12	2	5	0	2	10	0	0	0	96	24	60	15
1845	25	30	1	1	2	4	22.4	6.88	4.91	30	6	3000	13	225	2664.000	13.50	10	3.33333	10	100	10	100	8	80	9	8	100	6	6		4	0	1	1	0	0	0	100	8	87.5	7	3	2
1846	27	28	1	1	1	6	17.2	6.56	5.75	57	11	2475	11	225	4101.000	7.10	10	4.0404	10	100	10	100	7	70	8	7	100	6	3		5	0	0	2	0	0	0	100	7	42.8571	3	3	2	1	1		1
1847	27	31	1	1	2	2	21.3	6.71	3.01	44	6	2925	13	225	4680.000	11.30	21	7.17949	20	95.2381	20	95.2381	17	80.9524	18	17	100	5	13	2	5	0	1	2	0	1	0	100	17	82.3529	14	3	2	2	1		1
1848	32	32	1	1	1	11	19.4	4.37	5.27	26	16	1125	9	150	6878.000	12.80	31	27.5556	24	77.4194	16	51.6129	12	38.7097	14	12	100	2	5		4	0	2	2	3	3	1	100	12	100	12
1849	34	36	1	1	1	12	21.6	5.8	3.87	32.51	10	2025	9	225	3904.000	12.00	12	5.92593	10	83.3333	5	41.6667	5	41.6667	5	5	100	4	3		5	0	0	0	1	1	0	100	5	80	4	5	1
1850	35	37	1	1	2	4	20.3	6.05	3.97	49	9	2700	12	225	3328.000	8.90	7	2.59259	7	100	7	100	7	100	7	7	100	5	3		6	0	0	0	0	0	0	85.7143	6	42.8571	3	5	1
1851	33	32	1	1	2	5	18.3	9.7	4.6	77	6	3150	14	225	1146.000	17.20	5	1.5873	5	100	5	100	3	60	3	3	100	1	2	1	5	0	0	2	0	0	0	100	3	66.6667	2	3	2
1852	38	36	1	1	2	3	21.2	9.23	3.74	42	9	2025	9	225	1168.000	7.90	5	2.46914	3	60	3	60	2	40	3	2	100				3	0	0	0	1	1	0	0	0	0	0	2	2	1	1		1
1853	22	28	1	1	1	2	25.3	5.32	4.23	23	17	1650	11	150	3596.000	9.40	9	5.45455	9	100	9	100	4	44.4444	8	4	100	4	7		5	0	0	1	0	0	0	100	4	75	3
1854	30	30	1	1	1	7	22.8	7.51	5.85	16	13	3150	15	187.5	1137.000	13.90	10	3.1746	10	100	9	90	4	40	8	4	100	3	4	1	5	0	0	1	0	0	0	100	4	25	1	3	2
1855	32	31	1	1	1	7	20.1	6.57	1.83	60	6	2025	9	225	4872.000	9.50	12	5.92593	12	100	10	83.3333	8	66.6667	8	8	100	8	2		5	0	1	1	0	0	0	87.5	7	37.5	3	3	2	2	1		1
1856	25	40	1	1	2	3	19.2	6.07	2.74	36	12	2700	12	225	2876.000	9.90	9	3.33333	8	88.8889	7	77.7778	5	55.5556	7	5	100	7	4		4	0	0	0	1	0	0	100	5	40	2	3	2	1	1		1
1857	34	34	1	1	1	10	23	6.3	11.5	26	8	2250	10	225	2126.000	9.10	13	5.77778	12	92.3077	12	92.3077	11	84.6154	11	11	100	3	8	3	3	0	0	1	0	0	1	100	11	90.9091	10	3	2	1	1		1
1858	32	33	1	1	2	4	22.2	6.3	3.16	55	10	2437.5	11	225	4976.000	14.70	22	9.02564	22	100	13	59.0909	10	45.4545	13	10	100	10	4		5	0	0	0	0	0	0	70	7	40	4	3	2
1859	29	29	1	1	2	0.5	20.8	6.92	11.78	39	9	2475	11	225	4472.000	17.60	9	3.63636	9	100	9	100	3	33.3333	7	3	100	3	4	1	5	0	0	2	0	0	0	66.6667	2	33.3333	1	3	2
1860	25	28	1	1	2	4	22.5	6.9	4.5	33	10	2475	12	187.5	4450.000	13.40	12	4.84848	12	100	12	100	10	83.3333	11	10	100	6	10		4	0	1	1	0	0	0	100	10	90	9	3	2	2	1	1
1861	27	28	1	1	2	3	22.8	7.79	3.9	28	9	2700	12	225	4920.000	9.40	13	4.81481	13	100	12	92.3077	8	61.5385	10	8	100	4	8		4	0	2	2	0	0	0	100	8	87.5	7	3	2	2	1		1
1862	32	33	1	1	2	7	22	6.33	5.43	16	11	2100	13	187.5	9583.000	8.20	12	5.71429	11	91.6667	11	91.6667	2	16.6667	9	2	100	1	5	1	5	0	2	2	0	0	1	100	2	100	2
1863	29	32	1	1	2	1.5	16.6	5.7	7.94	50	20	1725	12	150	6033.000	10.30	13	7.53623	12	92.3077	11	84.6154	6	46.1538	6	6	100	5	3		4	0	0	5	1	0	0	66.6667	4	50	3	3	2	1	1		1
1864	30	36	1	1	2	10	22.2	7.36	3.17	30	9	2700	12	225	4801.000	13.70	16	5.92593	15	93.75	15	93.75	11	68.75	12	10	90.9091	2	9	1	14	0	0	2	0	0	1	90.9091	10	72.7273	8	5	1	1	1		1
1865	26	31	1	1	2	1	21.2	6.05	3.59	58	23	1500	10	150	6944.000	11.20	18	12	11	61.1111	10	55.5556	6	33.3333	7	6	100	1	5	1	2	0	0	3	3	4	0	100	6	83.3333	5	5	1
1866	32	39	1	1	1	6	23.1	8.88	3.28	49	5	2700	12	225	3918.000	9.30	11	4.07407	9	81.8182	9	81.8182	5	45.4545	5	4	80	4	2		3	0	0	3	1	0	1	80	4	60	3
1867	29	30	1	1	2	0.5	23.1	8.67	4.46	44	8	2925	13	225	4129.000	15.10	6	2.05128	5	83.3333	5	83.3333	4	66.6667	5	4	100	2	4		4	0	1	0	0	0	1	100	4	75	3
1868	30	40	1	1	2	3	20.5	7.33	1.68	50	13	2250	15	150	4210.000	10.20	10	4.44444	10	100	8	80	3	30	5	3	100	2	3		5	0	1	3	0	0	0	66.6667	2	66.6667	2	3	2	1	1		1
1869	30	29	1	1	1	3.5	18.4	8.7	5.82	55	7	2700	12	225	7872.000	8.30	21	7.77778	18	85.7143	17	80.9524	10	47.619	10	10	100	8	5		17	0	0	7	1	0	1	100	10	60	6
1870	29	33	1	1	2	2	21.2	5.84	4.33	34	8	2250	10	225	2466.000	16.60	16	7.11111	14	87.5	14	87.5	13	81.25	14	13	100	10	9		14	0	1	0	0	1	1	100	13	69.2308	9	3	2	2	1		1
1871	33	31	1	1	2	5	19.5	9.13	4.76	33	6	2962.5	15	225	8172.000	11.40	20	6.75105	19	95	19	95	16	80	19	16	100	10	10	1	16	0	1	0	0	0	1	100	16	56.25	9
1872	36	38	1	1	2	13	22.3	5.99	4.81	33	13	2100	11	150	2979.000	11.50	6	2.85714	5	83.3333	5	83.3333	3	50	3	3	100		3		5	0	0	2	0	1	0	100	3	100	3	3	2	1	1		1
1873	32	35	1	1	1	7	22	5.54	5.34	35	12	1425	8	150	1747.000	8.70	10	7.01754	6	60	6	60	5	50	6	5	100	2	5		4	0	0	0	2	2	0	100	5	100	5	3	2	2	1	1
1874	30	31	1	1	1	2	22.3	5.59	6.48	61.2	18	1875	10	187.5	5159.000	8.80	18	9.6	15	83.3333	9	50	7	38.8889	7	6	85.7143	5	1	1	9	0	0	1	0	2	0	71.4286	5	14.2857	1	3	2
1875	27	27	1	1	2	2	19.5	7.79	5.4	17	8	1687.5	9	187.5	3538.000	14.60	12	7.11111	11	91.6667	11	91.6667	10	83.3333	10	10	100		9	1	9	0	0	1	0	0	1	100	10	80	8	3	2	2	1		1
1876	31	38	1	1	2	2	23.2	7.37	4.96	48	18	1687.5	9	187.5	2412.000	9.50	15	8.88889	11	73.3333	6	40	5	33.3333	5	5	100	1	1	1	7	0	0	1	3	1	0	100	5	80	4	3	2	2	1		1
1877	30	33	1	1	1	4	22.8	6.43	1.73	32	9	2025	9	225	2129.000	9.00	7	3.45679	7	100	6	85.7143	5	71.4286	5	5	100	2	5		6	0	0	1	0	0	0	100	5	100	5	3	2
1878	37	42	1	1	2	1	23.8	7.89	3.74	59	3	2250	10	225	958.000	11.60	3	1.33333	3	100	3	100	3	100	3	3	100		3		2	0	0	0	0	0	0	100	3	100	3	3	2	1	1		1
1879	36	37	1	1	2	4	19	5.74	7.93	47.97	7	2700	12	225	1966.000	7.90	2	0.740741	2	100	2	100	2	100	1	1	50				2	0	0	0	0	0	0	0	0	0	0	2	1
1880	31	32	1	1	1	11	19.8	6.94	2.6	40	8	1875	10	187.5	2458.000	12.80	4	2.13333	3	75	1	25	1	25	1	1	100				2	0	0	0	0	0	1	0	0	0	0	2	1
1881	32	30	1	1	2	4	21.5	8.6	5.99	52	8	3150	14	225	1560.000	8.60	5	1.5873	5	100	5	100	2	40	3	2	100				4	0	0	2	0	0	0	0	0	0	0	2	2	2	1		1
1882	26	32	1	1	1	5	24.2	4.84	2.97	31	10	2100	14	150	2913.000	10.70	13	6.19048	13	100	12	92.3077	9	69.2308	11	9	100	6	7		10	0	0	1	0	0	0	100	9	66.6667	6	3	2	2	1	1
1883	30	33	1	1	2	7	23.7	7.63	4.43	58	9	2700	12	225	4212.000	17.90	14	5.18519	9	64.2857	6	42.8571	5	35.7143	6	5	100	5	1		5	0	0	0	1	3	0	80	4	20	1	3	2	2	1		1
1884	35	35	1	1	2	1.5	23.1	5.9	3.47	37	13	2250	11	187.5	2672.000	11.30	13	5.77778	11	84.6154	8	61.5385	7	53.8462	7	7	100	4	5		8	0	0	1	1	1	0	100	7	85.7143	6	3	2	2	1		1
1885	25	30	1	1	2	2	22.6	6.69	2.32	59	15	1500	10	150	2426.000	8.80	7	4.66667	7	100	7	100	6	85.7143	5	5	83.3333	1	4		5	0	0	1	0	0	0	83.3333	5	83.3333	5	3	2
1886	30	37	1	1	2	2	24.1	8.78	6.2	45	6	2700	12	225	3402.000	9.90	14	5.18519	14	100	14	100	14	100	14	14	100	8	7		12	0	0	0	0	0	0	92.8571	13	64.2857	9	5	1	1	1		1
1887	36	37	1	1	1	6	21	6.35	1.51	50	9	2700	12	225	6343.000	7.20	11	4.07407	8	72.7273	8	72.7273	5	45.4545	6	5	100	4	2	1	8	0	0	2	0	3	0	100	5	60	3	5	1
1888	30	27	1	1	2	0.5	20	7.81	5.19	45	4	2325	14	150	5784.000	10.40	11	4.73118	10	90.9091	9	81.8182	7	63.6364	7	7	100	2	1		9	0	0	2	0	1	0	100	7	71.4286	5	3	2	1	1		1
1889	37	35	1	1	2	3	22.8	4.35	2.96	74	7	2025	9	225	4098.000	8.80	9	4.44444	9	100	9	100	8	88.8889	8	8	100	4	5		9	0	0	1	0	0	0	100	8	100	8	3	2	1	1		1
1890	31	32	1	1	2	6	21.7	4.1	6.1	24	20	1500	10	150	539.000	10.90	6	4	4	66.6667	4	66.6667	4	66.6667	4	4	100	2	4		4	0	0	0	0	2	0	100	4	100	4	3	2	2	1		1
1891	25	35	1	1	2	4	21.2	3.85	6.06	50	18	1200	8	150	3341.000	11.30	23	19.1667	21	91.3043	19	82.6087	10	43.4783	15	10	100	12	8		11	0	4	4	2	0	0	80	8	60	6
1892	34	32	1	1	2	6	19.3	13.47	7.91	30	5	1800	8	225	1885.000	8.20	5	2.77778	3	60	3	60	2	40	3	2	100				2	0	1	0	1	1	0	0	0	0	0	2	1
1893	27	30	1	1	2	2	19.7	7.97	3.46	39	9	2475	11	225	5259.000	10.80	20	8.08081	19	95	19	95	17	85	18	17	100	11	10		8	0	0	1	0	1	0	94.1176	16	76.4706	13	5	1
1894	29	32	1	1	2	2	21.6	5.28	5.81	47	14	1500	10	150	4052.000	11.30	9	6	9	100	9	100	7	77.7778	8	7	100	4	5	1	6	0	0	1	0	0	0	100	7	71.4286	5	3	2
1895	27	30	1	1	2	2	21.4	6.71	4.79	39	8	2250	10	225	4699.000	9.20	9	4	8	88.8889	8	88.8889	6	66.6667	8	6	100	1	6	1	8	0	1	0	1	0	0	100	6	100	6	3	2	1	1		1
1896	22	30	1	1	2	2	23.4	5.65	2.43	21	14	1500	10	150	2691.000	12.80	15	10	11	73.3333	11	73.3333	6	40	7	6	100	2	7		7	0	1	4	2	1	1	100	6	50	3	3	2	2	1		1
1897	27	31	1	1	2	4	23.2	4.81	5.51	52	8	2475	11	225	2316.000	13.90	4	1.61616	3	75	3	75	3	75	3	3	100	1	2		3	0	0	0	0	1	0	66.6667	2	66.6667	2	3	2
1898	32	40	1	1	2	7	20.4	10.85	3.56	23	8	3375	15	225	1992.000	11.00	4	1.18519	4	100	3	75	2	50	4	2	100				4	0	1	0	0	0	0	0	0	0	0	2	2
1899	28	26	1	1	1	4	18	6.33	4.25	15	9	2475	11	225	8272.000	10.00	23	9.29293	19	82.6087	15	65.2174	15	65.2174	15	15	100	10	8		13	0	0	0	1	3	0	100	15	66.6667	10
1900	26	34	1	1	2	8	18.5	4.46	5.78	48	9	2025	11	187.5	8972.000	9.50	20	9.87654	19	95	16	80	9	45	12	9	100	6	9		11	0	3	4	1	0	0	100	9	66.6667	6
1901	27	27	1	1	2	0.5	21	7.05	3.15	44	6	2325	11	225	4282.000	10.30	13	5.5914	13	100	11	84.6154	8	61.5385	8	8	100	5	4		12	0	0	3	0	0	0	75	6	62.5	5	3	2
1902	29	31	1	1	2	1	17	7.77	5.16	40	9	2700	12	225	5380.000	10.10	11	4.07407	11	100	11	100	8	72.7273	9	8	100	2	8		9	0	1	2	0	0	0	100	8	87.5	7
1903	33	37	1	1	2	2	17.1	6.58	3.62	68	9	2475	11	225	2599.000	11.10	10	4.0404	7	70	7	70	5	50	6	5	100	4	4		6	0	0	1	0	3	0	100	5	80	4	3	2	2	1		1
1904	25	26	1	1	2	0.7	17.4	6.49	3.52	40	5	2400	12	225	7250.000	6.80	14	5.83333	10	71.4286	9	64.2857	7	50	8	7	100	4	7		9	0	0	1	1	1	1	100	7	100	7
1905	27	29	1	1	1	5	20	9.14	3.84	74	15	3037.5	20	150	3797.000	12.60	5	1.64609	5	100	5	100	3	60	4	3	100	4	1		4	0	1	1	0	0	0	100	3	66.6667	2	3	2
1906	33	36	1	1	2	4	21.4	7.01	12.27	56	20	1725	16	75	4590.000	8.00	22	12.7536	20	90.9091	16	72.7273	14	63.6364	14	14	100	10	9		13	0	0	2	2	0	0	100	14	71.4286	10	5	1	1	1		1
1907	27	31	1	1	2	4	23.7	6.37	3.18	42	9	2212.5	12	150	380.000	9.60	3	1.35593	3	100	3	100	2	66.6667	2	2	100				3	0	0	1	0	0	0	0	0	0	0	2	2
1908	31	29	1	1	2	1	20.4	5.63	3.45	26	7	2925	13	225	5216.000	10.40	28	9.57265	25	89.2857	18	64.2857	17	60.7143	16	16	94.1176	1	8	1	13	0	1	0	3	0	0	94.1176	16	94.1176	16
1909	31	34	1	1	2	7	20	8.6	2.01	36	7	2700	12	225	1204.000	9.90	4	1.48148	4	100	4	100	3	75	3	3	100	2	1		4	0	0	1	0	0	0	100	3	33.3333	1	3	2	1	1		1
1910	34	36	1	1	2	3	24.5	7.51	3.64	44	9	2925	13	225	2371.000	13.50	9	3.07692	8	88.8889	6	66.6667	6	66.6667	6	6	100	2	4		8	0	0	0	0	0	1	83.3333	5	33.3333	2	3	2	1	1		1
1911	25	24	1	1	1	2	23.6	5.96	5.35	4	13	1837.5	10	187.5	10211.000	10.60	31	16.8707	29	93.5484	27	87.0968	22	70.9677	23	21	95.4545	6	18	1	15	0	4	1	0	0	1	95.4545	21	86.3636	19
1912	29	32	1	1	2	2	19.5	9.02	6.01	34	6	1800	12	150	5019.000	13.50	19	10.5556	16	84.2105	16	84.2105	9	47.3684	13	9	100	4	9	1	12	0	0	3	2	1	0	100	9	66.6667	6	5	1	1	1		1
1913	26	32	1	1	2	2	24.6	6.3	2.39	46	10	2925	13	225	4255.000	11.10	11	3.76068	11	100	11	100	8	72.7273	9	8	100	3	6	1	9	0	1	2	0	0	0	100	8	75	6
1914	35	39	1	1	1	4	24.7	8.19	2.6	44	10	3375	15	225	3716.000	12.10	13	3.85185	10	76.9231	10	76.9231	5	38.4615	7	5	100	6	2		8	0	1	3	1	1	1	100	5	60	3	3	2	2	1		1
1915	33	36	1	1	2	6	21.4	7.45	2.15	37	10	2925	13	225	9387.000	11.10	20	6.83761	19	95	18	90	2	10	15	2	100	6	8	2	15	0	0	3	0	0	1	50	1	50	1
1916	29	31	1	1	1	4	23.7	4.37	1.4	21	8	4537.5	21	225	1895.000	9.70	12	2.64463	12	100	12	100	4	33.3333	7	4	100	2	5		10	0	0	5	0	0	0	100	4	100	4	3	2	2	1		1
1917	30	29	1	1	2	5	17.8	6.83	3.03	51	7	2025	9	225	2109.000	10.00	11	5.4321	9	81.8182	9	81.8182	5	45.4545	7	5	100	4	4		6	0	0	2	1	1	0	60	3	60	3	3	2	2	1		1
1918	30	41	1	1	2	2	19.9	5.38	2.29	75	10	2025	9	225	3868.000	9.50	19	9.38272	15	78.9474	13	68.4211	8	42.1053	10	8	100	5	7	1	7	0	1	3	2	2	0	100	8	75	6
1919	31	24	1	1	2	7	23.3	8.28	2.91	24	6	3825	17	225	2356.000	11.30	10	2.61438	10	100	10	100	3	30	8	3	100		6	2	10	0	0	2	0	0	0	100	3	100	3	3	1
1920	26	25	1	1	2	0.8	20.5	10.61	7.23	28	8	2475	11	225	2492.000	11.20	18	7.27273	18	100	17	94.4444	12	66.6667	15	12	100	6	9	3	9	0	1	2	0	0	0	91.6667	11	75	9	3	2
1921	38	38	1	1	2	3	24.9	6.04	2.45	27	7	2700	12	225	2500.000	16.50	6	2.22222	4	66.6667	4	66.6667	2	33.3333	3	2	100				4	0	0	1	0	2	0	0	0	0	0	2	2	1	1		1
1922	36	35	1	1	2	1	22	9.41	5.25	35	8	2925	13	225	3997.000	8.50	11	3.76068	11	100	11	100	8	72.7273	11	8	100	3	6	1	8	0	1	0	0	0	0	100	8	100	8	3	2	1	1		1
1923	30	28	1	1	1	5	23.1	5.59	1.81	26	12	2700	12	225	1572.000	15.90	9	3.33333	6	66.6667	6	66.6667	6	66.6667	5	5	83.3333	3	2		5	0	0	0	1	1	1	66.6667	4	33.3333	2	3	2	2	1		1
1924	30	27	1	1	2	3	20.5	6.54	3.78	42	7	2925	13	225	2150.000	10.10	10	3.4188	10	100	9	90	7	70	7	7	100	2	4	1	7	0	1	1	0	0	0	85.7143	6	85.7143	6	3	2
1925	31	36	1	1	2	1	20.5	8.26	4.9	32	8	2700	12	225	4305.000	14.30	13	4.81481	13	100	13	100	10	76.9231	12	10	100	4	5	4	12	0	0	1	0	0	0	100	10	60	6	3	2
1926	28	29	1	1	1	3	19.3	5.9	23.45	44	10	1350	9	150	7315.000	12.80	17	12.5926	15	88.2353	15	88.2353	11	64.7059	14	11	100	1	9	4	12	0	2	1	0	2	0	100	11	63.6364	7
1927	40	34	1	1	2	5	20.3	6.26	2.66	58	17	2475	11	225	4759.000	11.50	19	7.67677	17	89.4737	17	89.4737	5	26.3158	12	5	100	7	8	1	16	0	0	5	2	0	0	100	5	80	4	3	2
1928	31	36	1	1	2	2	24.4	4.55	3.7	14.29	15	2475	13	150	4385.000	17.90	13	5.25253	13	100	10	76.9231	6	46.1538	6	6	100	1	5		8	0	0	4	0	0	0	83.3333	5	66.6667	4	3	2	2	1		1
1929	31	30	1	1	2	1.5	20.7	9.58	3.71	16	6	2475	11	225	1003.000	5.90	4	1.61616	4	100	3	75	2	50	2	2	100				2	0	0	1	0	0	0	0	0	0	0	2	2	1	1		1
1930	31	30	1	1	1	3	21.3	7.7	4.37	38	11	2925	13	225	1781.000	9.60	13	4.44444	12	92.3077	12	92.3077	6	46.1538	12	6	100	2	7	3	9	0	1	0	0	1	0	100	6	66.6667	4	3	2	1	1		1
1931	39	38	1	1	2	6	22.6	6.41	2.48	40	7	2475	11	225	3921.000	10.70	9	3.63636	9	100	9	100	5	55.5556	5	5	100		4		9	0	0	4	0	0	0	100	5	100	5	3	2	2	1	1
1932	34	39	1	1	2	1	21.9	9.88	3.43	46	13	2475	11	225	2740.000	10.80	13	5.25253	12	92.3077	12	92.3077	11	84.6154	12	11	100	5	10		11	0	1	0	1	0	0	100	11	72.7273	8	3	2
1933	28	32	1	1	2	0.5	22.4	8.45	8.05	47	9	2700	12	225	1911.000	13.00	7	2.59259	6	85.7143	6	85.7143	5	71.4286	6	5	100	4	3		6	0	1	0	0	1	0	80	4	40	2	3	2
1934	35	32	1	1	2	10	20.3	8.96	4.34	23	7	2700	12	225	8894.000	9.20	21	7.77778	18	85.7143	12	57.1429	5	23.8095	9	5	100	2	5	2	12	0	0	3	0	3	0	100	5	80	4
1935	32	48	1	1	2	3	27.6	8.86	2.25	15	8	3825	17	225	266.000	11.40	1	0.261438	1	100	1	100	1	100	1	1	100				1	0	0	0	0	0	0	0	0	0	0	2	1
1936	22	28	1	1	2	6	23.4	7.04	2.72	32	13	2737.5	16	150	3028.000	11.00	15	5.47945	15	100	15	100	12	80	13	12	100	4	9		12	0	1	2	0	0	0	100	12	75	9	3	2	2	1		1
1937	27	31	1	1	2	2	19.4	6.24	6.25	45	8	2250	12	187.5	6887.000	15.80	16	7.11111	10	62.5	9	56.25	6	37.5	6	6	100	2	5	1	6	0	0	3	4	2	0	100	6	66.6667	4	3	2
1938	33	34	1	1	1	3	18.5	6.1	5.15	62	8	2250	10	225	8399.000	9.40	22	9.77778	22	100	19	86.3636	11	50	15	11	100	4	12		10	0	0	4	0	0	0	81.8182	9	63.6364	7
1939	24	27	1	1	1	3	17.5	6.67	6.05	54	14	1875	10	187.5	3491.000	8.00	14	7.46667	13	92.8571	10	71.4286	7	50	8	7	100	3	1	4	7	0	1	2	0	0	0	100	7	0	0	3	2	1	1		1
1940	35	37	1	1	2	2	23	5.45	3.75	48	11	2475	11	225	6180.000	10.70	18	7.27273	12	66.6667	12	66.6667	8	44.4444	9	8	100	3	5	2	12	0	1	3	2	3	1	100	8	75	6
1941	32	32	1	1	2	1.5	23.8	4.46	2.75	41	12	2700	12	225	3256.000	10.20	15	5.55556	8	53.3333	8	53.3333	5	33.3333	5	5	100	3	4		6	0	0	3	5	2	0	100	5	80	4	3	2	1	1		1
1942	29	33	1	1	2	4	20.2	11.57	2.53	32	6	2475	11	225	4523.000	10.10	12	4.84848	9	75	9	75	5	41.6667	7	5	100	3	3	2	9	0	1	2	1	1	1	100	5	60	3	3	2	2	1		1
1943	35	35	1	1	2	6	24.2	5.72	3.59	50	11	3375	15	225	4818.000	15.30	16	4.74074	13	81.25	13	81.25	9	56.25	11	8	88.8889	5	8		12	0	3	1	0	0	1	77.7778	7	66.6667	6	3	2	1	1		1
1944	28	38	1	1	2	5	23.1	5.84	2.73	23	5	2475	11	225	6231.000	11.10	18	7.27273	16	88.8889	16	88.8889	14	77.7778	14	14	100	8	6	1	15	0	0	2	1	1	0	85.7143	12	50	7	3	2	2	1		1
1945	28	26	1	1	2	2	19.2	5.01	4.4	47	15	1800	12	150	4526.000	9.60	18	10	18	100	18	100	8	44.4444	18	8	100	4	13		14	0	1	0	0	0	0	100	8	100	8	3	2
1946	28	23	1	1	2	2	20	5.65	8.53	64.9	8	2250	10	225	3754.000	10.50	12	5.33333	10	83.3333	10	83.3333	9	75	10	9	100	4	4	2	10	0	0	0	2	0	0	100	9	55.5556	5	3	2
1947	30	30	1	1	1	1	20.8	8.21	4.63	77	9	2700	12	225	3976.000	9.50	19	7.03704	18	94.7368	16	84.2105	12	63.1579	12	12	100	4	9	1	12	0	1	3	1	0	0	100	12	75	9	5	1
1948	25	27	1	1	1	4	17	5.17	2.69	75	6	2475	13	150	5790.000	12.50	17	6.86869	16	94.1176	14	82.3529	7	41.1765	11	7	100	1	4	7	12	0	3	2	0	1	0	100	7	42.8571	3	3	2	2	1	1
1949	31	38	1	1	2	8	18.2	10.95	4.14	30	10	2437.5	13	187.5	3071.000	12.00	9	3.69231	9	100	7	77.7778	6	66.6667	7	6	100	4	4	1	6	0	0	0	0	0	0	100	6	50	3	3	2	1	1		1
1950	30	37	1	1	2	2	22.6	7.97	3.2	22	6	2700	12	225	4277.000	8.50	15	5.55556	14	93.3333	14	93.3333	8	53.3333	13	8	100	2	7	6	13	0	0	1	1	0	0	100	8	62.5	5	3	2	1	1		1
1951	31	32	1	1	2	1	17.4	10.52	7.09	36	5	3375	15	225	2453.000	7.70	4	1.18519	3	75	3	75	3	75	3	3	100	3	1		3	0	0	0	1	0	0	66.6667	2	33.3333	1	3	2
1952	32	34	1	1	2	4	22.6	7.28	3.94	63	6	2475	11	225	3840.000	9.70	12	4.84848	12	100	10	83.3333	10	83.3333	10	10	100	7	6	1	10	0	0	0	0	0	0	80	8	50	5	3	2	1	1	1
1953	35	34	1	1	2	3	22	5.57	2.87	33	18	1200	8	150	6994.000	13.10	21	17.5	18	85.7143	15	71.4286	10	47.619	13	10	100	5	8		10	0	2	1	2	1	0	90	9	70	7	3	2	2	1		1
1954	29	35	1	1	2	2	17.9	9.56	7.5	83	8	2250	12	187.5	3487.000	12.90	12	5.33333	10	83.3333	9	75	3	25	9	3	100		2	6	10	0	0	0	1	1	0	100	3	33.3333	1	3	2	1	1		1
1955	25	24	1	1	2	3	20.2	5.45	3.12	70	8	2025	9	225	2021.000	9.90	15	7.40741	12	80	11	73.3333	9	60	11	9	100	4	8		6	0	2	0	0	3	0	100	9	77.7778	7	3	2	1	1	1
1956	34	32	1	1	1	4	23.4	7.4	3.16	19	13	2850	13	225	3568.000	10.40	20	7.01754	20	100	19	95	8	40	17	8	100	1	12	4	10	0	3	2	0	0	0	87.5	7	87.5	7	3	2
1957	31	38	1	1	2	5	19.9	5.76	3.64	34	18	1500	10	150	4450.000	10.40	13	8.66667	13	100	11	84.6154	7	53.8462	8	7	100	2	5	2	9	0	1	3	0	0	0	100	7	85.7143	6	3	2	2	1		1
1958	36	38	1	1	2	2	22.8	7.35	2.08	33	10	2250	10	225	3661.000	11.50	8	3.55556	7	87.5	6	75	5	62.5	5	5	100	3	3	1	7	0	0	1	1	0	0	80	4	80	4	3	2	1	1		1
1959	25	25	1	1	2	0.5	24	7.01	4.91	23	13	1800	8	225	1101.000	7.90	3	1.66667	2	66.6667	2	66.6667	2	66.6667	2	2	100				1	0	0	0	0	1	0	0	0	0	0	2	2
1960	35	46	1	1	2	6	18.7	8.82	4.71	35	10	3375	14	225	1071.000	8.50	2	0.592593	2	100	2	100	2	100	2	2	100				2	0	0	0	0	0	0	0	0	0	0	2	2
1961	27	32	1	1	1	4	24.2	5.87	1.59	26	8	2250	10	225	1811.000	16.40	14	6.22222	13	92.8571	12	85.7143	10	71.4286	11	10	100	4	5	3	9	0	1	1	0	1	0	90	9	70	7	3	2
1962	29	33	1	1	2	5	21.6	4.57	3.72	88	20	2287.5	11	187.5	7109.000	7.00	36	15.7377	26	72.2222	25	69.4444	17	47.2222	23	17	100	8	15	2	9	0	0	2	4	5	0	94.1176	16	82.3529	14
1963	28	30	1	1	2	2	18.7	6.58	4.19	41	16	1650	11	150	1729.000	6.70	5	3.0303	5	100	5	100	3	60	4	3	100	4	1		4	0	0	1	0	0	0	66.6667	2	33.3333	1	3	2
1964	32	33	1	1	2	1.5	20.9	5.88	3.05	26	4	2475	11	225	4431.000	10.80	11	4.44444	11	100	11	100	5	45.4545	10	5	100	2	7	2	6	0	0	1	0	0	0	100	5	60	3	5	1	1	1	1
1965	26	31	1	1	2	1	18.9	6.53	2.21	26	10	2475	11	225	2880.000	7.00	10	4.0404	7	70	7	70	4	40	4	4	100		4		6	0	0	3	2	1	0	100	4	75	3	3	2	2	1		1
1966	32	38	1	1	1	8	21.3	5.69	6.13	34	9	3825	17	225	2378.000	11.30	8	2.0915	6	75	6	75	3	37.5	5	3	100	1	5		3	0	2	0	0	2	0	100	3	100	3	5	1
1967	27	29	1	1	1	1	21.9	4.71	4.63	70	21	2600	13	200	1974.000	9.50	15	5.76923	15	100	15	100	12	80	12	12	100	6	9		11	0	1	2	0	0	0	100	12	83.3333	10	5	1	1	1		1
1968	27	27	1	1	2	3	18.3	5.63	12.29	34	11	1162.5	9	112.5	4249.000	10.20	16	13.7634	15	93.75	15	93.75	10	62.5	13	10	100	5	8	1	10	0	0	2	1	0	0	100	10	50	5	3	2
1969	30	33	1	1	2	3	23.1	7.78	2.45	44	8	3150	14	225	2643.000	8.70	8	2.53968	8	100	8	100	6	75	6	6	100	1	5		7	0	0	2	0	0	0	100	6	83.3333	5	3	2	2	1		1
1970	30	34	1	1	1	6	22.6	7.08	5.49	29	12	2475	11	225	4735.000	14.80	14	5.65657	14	100	12	85.7143	11	78.5714	12	11	100	3	8	1	12	0	0	0	0	0	0	100	11	72.7273	8	3	2	2	1		1
1971	24	25	1	1	2	2	21.2	5.78	2.21	31	7	2700	12	225	1688.000	10.10	10	3.7037	10	100	7	70	7	70	6	6	85.7143	5	3		6	0	0	0	0	0	0	85.7143	6	71.4286	5	3	2	1	1		1
1972	26	32	1	1	1	2	19.3	6.42	2.73	31	8	2250	10	225	3917.000	13.00	8	3.55556	7	87.5	6	75	3	37.5	5	3	100		3		6	0	0	1	1	0	0	100	3	100	3	3	1	1	1		1
1973	33	37	1	1	2	0.8	20.1	5.64	3.3	28	6	2925	13	225	5587.000	11.70	12	4.10256	9	75	8	66.6667	8	66.6667	7	7	87.5	3	5		8	0	0	0	0	2	1	87.5	7	62.5	5	3	2	1	1		1
1974	27	28	1	1	1	7	16.7	5.67	1.41	25	7	2700	12	225	8872.000	10.80	10	3.7037	10	100	10	100	9	90	10	9	100	5	8		8	0	0	0	0	0	0	88.8889	8	55.5556	5
1975	28	27	1	1	2	5	19.6	7.72	2.38	67	9	2475	11	225	2033.000	9.60	11	4.44444	10	90.9091	10	90.9091	6	54.5455	9	6	100	1	9		7	0	0	1	0	1	0	100	6	66.6667	4	3	2	1	1		1
1976	37	43	1	1	1	14	22.5	5.72	2.51	54	11	2925	13	225	976.000	11.40	9	3.07692	8	88.8889	8	88.8889	3	33.3333	7	3	100	4	3	1	7	0	2	1	0	1	0	100	3	100	3	3	2	1	1		1
1977	26	26	1	1	2	2	22	6.96	3.11	24	11	4425	23	150	1428.000	12.00	9	2.0339	7	77.7778	7	77.7778	4	44.4444	6	4	100	2	1	3	7	0	1	1	0	0	1	100	4	50	2	3	2	1	1		1
1978	36	37	1	1	2	9	19.9	5.57	4.84	51.73	14	2925	13	225	5694.000	13.00	21	7.17949	17	80.9524	16	76.1905	7	33.3333	12	7	100	6	6	1	13	0	1	4	0	0	1	100	7	57.1429	4	5	1
1979	26	27	1	1	2	2.3	23.4	5.88	4.02	23	11	2700	11	225	7520.000	8.20	22	8.14815	21	95.4545	21	95.4545	18	81.8182	19	18	100	8	14	1	17	0	1	2	0	0	1	88.8889	16	66.6667	12
1980	31	33	1	1	2	0.5	19.5	5.47	6.24	61	12	2250	10	225	5087.000	10.80	24	10.6667	23	95.8333	22	91.6667	18	75	20	18	100	10	12		16	0	2	1	0	0	1	94.4444	17	61.1111	11
1981	32	33	1	1	1	5	19.1	10.58	6.62	38	10	2475	11	225	4103.000	10.80	18	7.27273	18	100	16	88.8889	9	50	14	8	88.8889	3	4	4	10	0	1	1	0	0	0	88.8889	8	55.5556	5	3	2	1	1		1
1982	28	30	1	1	2	1.5	19.9	9.26	4.96	29	8	2475	11	225	1583.000	10.40	7	2.82828	6	85.7143	5	71.4286	4	57.1429	5	4	100	3	4		5	0	0	0	0	0	1	100	4	100	4	3	1
1983	32	38	1	1	1	5	20.8	6.89	4.26	26	10	2250	10	225	2648.000	9.00	10	4.44444	9	90	9	90	4	40	5	3	75	5	2		6	0	0	3	0	1	0	25	1	25	1	3	1
1984	26	29	1	1	1	3	16.7	9.25	9.96	55	8	2475	11	225	9651.000	11.50	34	13.7374	26	76.4706	25	73.5294	19	55.8824	20	17	89.4737	10	12	1	24	0	2	3	1	6	1	89.4737	17	73.6842	14
1985	27	30	1	1	2	2	21.7	6.29	5.43	36	9	2437.5	14	225	6966.000	9.70	15	6.15385	15	100	15	100	7	46.6667	7	6	85.7143		5	2	14	0	0	7	0	0	0	85.7143	6	57.1429	4	5	1	1	1		1
1986	34	34	1	1	2	5	23.8	5.82	5.75	44	20	2400	12	150	3498.000	12.00	19	7.91667	16	84.2105	16	84.2105	11	57.8947	14	10	90.9091	5	8	3	15	0	0	1	1	0	1	81.8182	9	54.5455	6	3	2
1987	30	32	1	1	2	0.5	22.1	5.36	3.36	23	9	2250	12	150	3436.000	13.40	19	8.44444	18	94.7368	14	73.6842	13	68.4211	13	13	100	4	8	1	9	0	0	1	0	0	0	100	13	69.2308	9	3	2	1	1		1
1988	40	42	1	1	2	4	19.1	6.81	6.5	34	6	2925	13	225	2279.000	8.70	7	2.39316	6	85.7143	5	71.4286	3	42.8571	5	3	100	3		2	5	0	2	0	0	0	1	100	3	33.3333	1	3	3
1989	23	27	1	1	2	1	15.5	6.73	4.82	52.18	7	2025	9	225	4634.000	7.40	9	4.44444	9	100	7	77.7778	5	55.5556	7	5	100	2	5		5	0	1	0	0	0	0	100	5	100	5	5	1
1990	32	28	1	1	1	1	21.7	10.94	4.64	46	17	3300	19	112.5	6454.000	9.90	12	3.63636	12	100	11	91.6667	11	91.6667	11	11	100	7	4		10	0	0	0	0	0	0	63.6364	7	36.3636	4	3	2	1	1		1
1991	30	31	1	1	1	3	23.6	7.9	2.84	23	6	3000	14	225	9735.000	11.30	14	4.66667	14	100	14	100	12	85.7143	13	12	100	9	5		10	0	2	0	0	0	0	100	12	41.6667	5
1992	22	28	1	1	1	2	19.1	6.84	3.35	63	8	2175	11	150	9275.000	7.10	28	12.8736	17	60.7143	17	60.7143	14	50	13	13	92.8571	11	5		15	0	1	2	1	5	1	85.7143	12	35.7143	5
1993	30	38	1	1	2	0.7	21.3	9.26	5.55	48	8	2700	12	225	2344.000	12.90	9	3.33333	8	88.8889	8	88.8889	4	44.4444	3	3	75	2	1		6	0	1	3	0	1	0	75	3	25	1	3	2
1994	26	31	1	1	1	3	20.5	5.45	4.56	36	11	2175	11	150	7757.000	10.90	24	11.0345	22	91.6667	21	87.5	18	75	18	18	100	11	8		17	0	1	2	1	0	0	94.4444	17	44.4444	8
1995	32	36	1	1	2	2	20.5	6.79	7.12	21	7	2475	11	225	5901.000	13.50	19	7.67677	18	94.7368	18	94.7368	14	73.6842	14	14	100	3	9	4	16	0	2	2	0	1	0	100	14	85.7143	12	3	2	1	1		1
1996	26	28	1	1	1	4	19.9	5.35	4.07	42	13	2700	12	225	6852.000	13.30	31	11.4815	27	87.0968	23	74.1935	16	51.6129	16	14	87.5	9	8	1	25	0	1	5	2	2	0	87.5	14	50	8	3	2	1	1		1
1997	25	29	1	1	2	1	23.2	8.94	2.9	27	9	4275	19	225	672.000	14.20	3	0.701754	3	100	2	66.6667	2	66.6667	2	2	100		2		3	0	0	0	0	0	0	100	2	100	2
1998	29	29	1	1	1	4	19.6	10.9	5.73	24	11	3375	15	225	9278.000	14.40	22	6.51852	19	86.3636	19	86.3636	16	72.7273	17	16	100	13	11		16	0	1	1	1	1	1	100	16	62.5	10
1999	37	39	1	1	2	5	22.6	6.38	3.39	36	10	2700	12	225	2610.000	13.50	8	2.96296	6	75	5	62.5	4	50	5	4	100	3	4		5	0	1	0	1	1	0	100	4	75	3	3	2
[truncated: 5,347 more rows]
